# Supplementary material for: trans-Dichloridobis(3,5-dimethyl­pyridine-κN)(ethano­lato-κO)oxido­rhenium(V)
Source: Acta Crystallogr Sect E Struct Rep Online. 2011 Jul 30;67(Pt 8):m1154–5. doi: 10.1107/S1600536811029588 (PMC3212255; doi:10.1107/S1600536811029588)
Supplement: Supplementary file 1 [file e-67-m1154-sup1.cif]

##############################################################################
#                                                                            #
# This CIF contains the data in a paper accepted for publication in          #
# Acta Crystallographica Section E. It conforms to the requirements of       #
# Notes for Authors for Acta Crystallographica Section E, and has been       #
# peer reviewed under the auspices of the IUCr Commission on Journals.       #
#                                                                            #
# Full details of the Crystallographic Information File format               #
# are given in the paper "The Crystallographic Information File (CIF):       #
# a New Standard Archive File for Crystallography" by S. R. Hall, F. H.      #
# Allen and I. D. Brown [Acta Cryst. (1991), A47, 655-685].                  #
#                                                                            #
# The current version of the core CIF dictionary is obtainable from          #
# ftp://ftp.iucr.org/pub/cif_core.dic.                                       #
#                                                                            #
# Software is freely available for graphical display of the structure(s)     #
# in this CIF. For information consult the CIF software page                 #
# http://www.iucr.org/resources/cif/software.                                #
#                                                                            #
# This file may be used for bona fide research purposes within the           #
# scientific community so long as proper attribution is given to the journal # 
# article from which it was obtained.                                        #
#                                                                            #
##############################################################################
data_global
_audit_creation_method     'SHELXL-97 CIF and IUCr template'
_journal_date_recd_electronic     2011-07-20
_journal_date_accepted     2011-07-21
_journal_name_full     'Acta Crystallographica, Section E'
_journal_year     2011
_journal_volume     67
_journal_issue      8
_journal_page_first     m1154
_journal_page_last     m1155
_journal_paper_category     QM
_journal_coeditor_code     BT5584
_publ_contact_author_name     'Andrzej Gniewek'
_publ_contact_author_address
;
 Faculty of Chemistry
 University of Wroc\/law
 14 F. Joliot-Curie
 50-383 Wroc\/law
 Poland
;
_publ_contact_author_email     'andrzej@netesa.com'
_publ_contact_author_fax     '+48 713757356'
_publ_contact_author_phone     '+48 713757315'
_publ_section_title
;\
<i>trans</i>-Dichloridobis(3,5-dimethylpyridine-\k<i>N</i>)(ethanolato-\
\k<i>O</i>)oxidorhenium(V)
;
loop_
    _publ_author_name
    _publ_author_address
    'Skar\.zy\'nska, Anna'
;
 Faculty of Chemistry
 University of Wroc\/law
 14 F. Joliot-Curie
 50-383 Wroc\/law
 Poland
;
    'Trzeciak, Anna M.'
;
 Faculty of Chemistry
 University of Wroc\/law
 14 F. Joliot-Curie
 50-383 Wroc\/law
 Poland
;
    'Gniewek, Andrzej'
;
 Faculty of Chemistry
 University of Wroc\/law
 14 F. Joliot-Curie
 50-383 Wroc\/law
 Poland
;
data_I
_chemical_name_systematic
;
<i>trans</i>-Dichloridobis(3,5-dimethylpyridine-
\k<i>N</i>)(ethanolato-\k<i>O</i>)oxidorhenium(V)
;
_chemical_name_common     ?
_chemical_formula_moiety     'C16 H23 Cl2 N2 O2 Re'
_chemical_formula_sum     'C16 H23 Cl2 N2 O2 Re'
_chemical_formula_iupac     '[Re (C2 H5 O) Cl2 O (C7 H9 N)2]'
_chemical_formula_weight     532.46
_chemical_melting_point     ?
_symmetry_cell_setting     triclinic
_symmetry_space_group_name_H-M     'P -1'
_symmetry_space_group_name_Hall     '-P 1'
loop_
    _symmetry_equiv_pos_as_xyz
    'x, y, z'
    '-x, -y, -z'
_cell_length_a     8.782(2)
_cell_length_b     9.458(2)
_cell_length_c     12.022(3)
_cell_angle_alpha     76.71(3)
_cell_angle_beta     70.84(3)
_cell_angle_gamma     73.21(3)
_cell_volume     892.9(4)
_cell_formula_units_Z     2
_cell_measurement_reflns_used     6128
_cell_measurement_theta_min     5.00
_cell_measurement_theta_max     27.50
_cell_measurement_temperature     90(2)
_exptl_crystal_description     'block'
_exptl_crystal_colour     'dark blue'
_exptl_crystal_size_max     0.14
_exptl_crystal_size_mid     0.10
_exptl_crystal_size_min     0.08
_exptl_crystal_density_diffrn     1.980
_exptl_crystal_density_meas     ?
_exptl_crystal_density_method     'not measured'
_exptl_crystal_F_000     516
_exptl_absorpt_coefficient_mu     7.114
_exptl_absorpt_correction_type     analytical
_exptl_absorpt_process_details     '(CrysAlis RED; Oxford Diffraction, 2010)'
_exptl_absorpt_correction_T_min     0.522
_exptl_absorpt_correction_T_max     0.608
_exptl_special_details
;
The crystal was placed in the cold stream of an open-flow nitrogen cryostat
(Cosier & Glazer, 1986) operating at 90 K. Analytical numeric absorption
correction was carried out with <i>CrysAlis RED</i> (Oxford Diffraction, 2010)
using a multifaceted crystal model (Clark & Reid, 1995).
;
_diffrn_ambient_temperature     90(2)
_diffrn_radiation_type     'MoK\a'
_diffrn_radiation_wavelength     0.71073
_diffrn_radiation_source     'fine-focus sealed tube'
_diffrn_radiation_monochromator     'graphite'
_diffrn_measurement_device_type
               'Oxford Diffraction Xcalibur PX diffractometer with CCD detector'
_diffrn_measurement_method     '\f and \w'
_diffrn_detector_area_resol_mean     ?
_diffrn_reflns_number     9213
_diffrn_reflns_av_R_equivalents     0.0390
_diffrn_reflns_av_sigmaI/netI     0.0448
_diffrn_reflns_theta_min     5.00
_diffrn_reflns_theta_max     27.50
_diffrn_reflns_theta_full     25.00
_diffrn_measured_fraction_theta_max     0.974
_diffrn_measured_fraction_theta_full     0.982
_diffrn_reflns_limit_h_min     -11
_diffrn_reflns_limit_h_max     8
_diffrn_reflns_limit_k_min     -12
_diffrn_reflns_limit_k_max     12
_diffrn_reflns_limit_l_min     -15
_diffrn_reflns_limit_l_max     15
_diffrn_standards_number     0
_diffrn_standards_interval_count     .
_diffrn_standards_interval_time     .
_diffrn_standards_decay_%     ?
_refine_special_details
;
Refinement of <i>F</i>^2^ against ALL reflections. The weighted <i>R</i>-factor
<i>wR</i> and goodness of fit <i>S</i> are based on <i>F</i>^2^, conventional
<i>R</i>-factors <i>R</i> are based on <i>F</i>, with <i>F</i> set to zero for
negative <i>F</i>^2^. The threshold expression of <i>F</i>^2^ >
2\s(<i>F</i>^2^) is used only for calculating <i>R</i>-factors(gt) <i>etc</i>.
and is not relevant to the choice of reflections for refinement.
<i>R</i>-factors based on <i>F</i>^2^ are statistically about twice as large
as those based on <i>F</i> and <i>R</i>- factors based on ALL data will be
even larger.
;
_reflns_number_total     3992
_reflns_number_gt     3519
_reflns_threshold_expression     'I>2\s(I)'
_refine_ls_structure_factor_coef     Fsqd
_refine_ls_matrix_type     full
_refine_ls_R_factor_all     0.0264
_refine_ls_R_factor_gt     0.0210
_refine_ls_wR_factor_gt     0.0422
_refine_ls_wR_factor_ref     0.0428
_refine_ls_goodness_of_fit_ref     0.960
_refine_ls_restrained_S_all     0.960
_refine_ls_number_reflns     3992
_refine_ls_number_parameters     213
_refine_ls_number_restraints     0
_refine_ls_hydrogen_treatment     constr
_refine_ls_weighting_scheme     calc
_refine_ls_weighting_details
                 'calc w=1/[\s^2^(Fo^2^)+(0.0155P)^2^] where P=(Fo^2^+2Fc^2^)/3'
_atom_sites_solution_hydrogens     geom
_atom_sites_solution_primary     heavy
_atom_sites_solution_secondary     difmap
_refine_ls_shift/su_max     0.001
_refine_ls_shift/su_mean     0.000
_refine_diff_density_max     0.893
_refine_diff_density_min     -0.688
_refine_ls_extinction_method     'none'
_refine_ls_extinction_coef     ?
loop_
    _atom_type_symbol
    _atom_type_description
    _atom_type_scat_dispersion_real
    _atom_type_scat_dispersion_imag
    _atom_type_scat_source
    'C' 'C' 0.0033 0.0016
                         'International Tables Vol C Tables 4.2.6.8 and 6.1.1.4'
    'H' 'H' 0.0000 0.0000
                         'International Tables Vol C Tables 4.2.6.8 and 6.1.1.4'
    'N' 'N' 0.0061 0.0033
                         'International Tables Vol C Tables 4.2.6.8 and 6.1.1.4'
    'O' 'O' 0.0106 0.0060
                         'International Tables Vol C Tables 4.2.6.8 and 6.1.1.4'
    'Cl' 'Cl' 0.1484 0.1585
                         'International Tables Vol C Tables 4.2.6.8 and 6.1.1.4'
    'Re' 'Re' -1.0185 7.2310
                         'International Tables Vol C Tables 4.2.6.8 and 6.1.1.4'
_computing_data_collection     'CrysAlis CCD (Oxford Diffraction, 2010)'
_computing_cell_refinement     'CrysAlis RED (Oxford Diffraction, 2010)'
_computing_data_reduction     'CrysAlis RED (Oxford Diffraction, 2010)'
_computing_structure_solution     'SHELXS97 (Sheldrick, 2008)'
_computing_structure_refinement     'SHELXL97 (Sheldrick, 2008)'
_computing_molecular_graphics     'ORTEP-3 (Farrugia, 1997)'
_computing_publication_material     'SHELXL97 (Sheldrick, 2008)'
loop_
    _atom_site_type_symbol
    _atom_site_label
    _atom_site_fract_x
    _atom_site_fract_y
    _atom_site_fract_z
    _atom_site_U_iso_or_equiv
    _atom_site_adp_type
    _atom_site_calc_flag
    _atom_site_refinement_flags
    _atom_site_occupancy
    _atom_site_symmetry_multiplicity
    _atom_site_disorder_assembly
    _atom_site_disorder_group
    Re Re 0.631394(17) 0.243503(16) 0.216648(12) 0.00894(4) Uani d . 1 1 . .
    Cl Cl1 0.77034(10) -0.01144(9) 0.27897(7) 0.01403(17) Uani d . 1 1 . .
    Cl Cl2 0.48876(10) 0.49592(9) 0.17785(7) 0.01358(17) Uani d . 1 1 . .
    O O1 0.6619(3) 0.1964(3) 0.0816(2) 0.0130(5) Uani d . 1 1 . .
    O O2 0.5921(3) 0.2674(3) 0.37560(19) 0.0115(5) Uani d . 1 1 . .
    N N1 0.4009(3) 0.1765(3) 0.2774(2) 0.0104(6) Uani d . 1 1 . .
    N N2 0.8601(3) 0.3103(3) 0.1631(2) 0.0101(6) Uani d . 1 1 . .
    C C1 0.5564(4) 0.1947(4) 0.4951(3) 0.0136(7) Uani d . 1 1 . .
    H H1A 0.6603 0.1316 0.5120 0.016 Uiso calc R 1 1 . .
    H H1B 0.4811 0.1290 0.5067 0.016 Uiso calc R 1 1 . .
    C C2 0.4763(5) 0.3073(4) 0.5805(3) 0.0188(8) Uani d . 1 1 . .
    H H2A 0.5537 0.3681 0.5727 0.028 Uiso calc R 1 1 . .
    H H2B 0.4476 0.2549 0.6623 0.028 Uiso calc R 1 1 . .
    H H2C 0.3756 0.3721 0.5621 0.028 Uiso calc R 1 1 . .
    C C11 0.3875(4) 0.0612(4) 0.2362(3) 0.0106(7) Uani d . 1 1 . .
    H H11 0.4825 0.0094 0.1829 0.013 Uiso calc R 1 1 . .
    C C12 0.2406(4) 0.0147(4) 0.2683(3) 0.0112(7) Uani d . 1 1 . .
    C C13 0.1050(4) 0.0892(4) 0.3481(3) 0.0114(7) Uani d . 1 1 . .
    H H13 0.0028 0.0598 0.3719 0.014 Uiso calc R 1 1 . .
    C C14 0.1167(4) 0.2065(4) 0.3940(3) 0.0121(7) Uani d . 1 1 . .
    C C15 0.2686(4) 0.2471(4) 0.3544(3) 0.0107(7) Uani d . 1 1 . .
    H H15 0.2783 0.3285 0.3834 0.013 Uiso calc R 1 1 . .
    C C121 0.2334(4) -0.1124(4) 0.2158(3) 0.0150(7) Uani d . 1 1 . .
    H H12A 0.2820 -0.2074 0.2582 0.022 Uiso calc R 1 1 . .
    H H12B 0.2960 -0.1038 0.1314 0.022 Uiso calc R 1 1 . .
    H H12C 0.1178 -0.1087 0.2237 0.022 Uiso calc R 1 1 . .
    C C141 -0.0273(4) 0.2905(4) 0.4818(3) 0.0182(8) Uani d . 1 1 . .
    H H14A -0.1294 0.2644 0.4860 0.027 Uiso calc R 1 1 . .
    H H14B -0.0380 0.3981 0.4559 0.027 Uiso calc R 1 1 . .
    H H14C -0.0080 0.2636 0.5606 0.027 Uiso calc R 1 1 . .
    C C21 0.8737(4) 0.4278(4) 0.2016(3) 0.0103(7) Uani d . 1 1 . .
    H H21 0.7792 0.4800 0.2549 0.012 Uiso calc R 1 1 . .
    C C22 1.0199(4) 0.4760(4) 0.1666(3) 0.0102(7) Uani d . 1 1 . .
    C C23 1.1549(4) 0.4001(4) 0.0868(3) 0.0107(7) Uani d . 1 1 . .
    H H23 1.2563 0.4313 0.0603 0.013 Uiso calc R 1 1 . .
    C C24 1.1439(4) 0.2788(4) 0.0452(3) 0.0107(7) Uani d . 1 1 . .
    C C25 0.9937(4) 0.2371(4) 0.0874(3) 0.0126(7) Uani d . 1 1 . .
    H H25 0.9848 0.1529 0.0615 0.015 Uiso calc R 1 1 . .
    C C221 1.0287(4) 0.6068(4) 0.2129(3) 0.0157(7) Uani d . 1 1 . .
    H H22A 1.1026 0.5727 0.2645 0.024 Uiso calc R 1 1 . .
    H H22B 0.9176 0.6537 0.2586 0.024 Uiso calc R 1 1 . .
    H H22C 1.0716 0.6796 0.1459 0.024 Uiso calc R 1 1 . .
    C C241 1.2877(4) 0.1938(4) -0.0404(3) 0.0147(7) Uani d . 1 1 . .
    H H24A 1.2542 0.1140 -0.0594 0.022 Uiso calc R 1 1 . .
    H H24B 1.3792 0.1501 -0.0042 0.022 Uiso calc R 1 1 . .
    H H24C 1.3239 0.2616 -0.1135 0.022 Uiso calc R 1 1 . .
loop_
    _atom_site_aniso_label
    _atom_site_aniso_U_11
    _atom_site_aniso_U_22
    _atom_site_aniso_U_33
    _atom_site_aniso_U_12
    _atom_site_aniso_U_13
    _atom_site_aniso_U_23
    Re 0.00818(7) 0.00968(7) 0.00966(7) -0.00304(5) -0.00212(5) -0.00210(5)
    Cl1 0.0115(4) 0.0100(4) 0.0204(4) -0.0022(3) -0.0049(3) -0.0020(3)
    Cl2 0.0124(4) 0.0107(4) 0.0170(4) -0.0025(3) -0.0045(3) -0.0006(3)
    O1 0.0115(12) 0.0156(12) 0.0131(12) -0.0047(10) -0.0018(10) -0.0049(10)
    O2 0.0126(12) 0.0117(11) 0.0110(11) -0.0035(10) -0.0044(10) -0.0007(10)
    N1 0.0112(15) 0.0110(14) 0.0105(13) -0.0018(12) -0.0063(12) -0.0006(11)
    N2 0.0107(14) 0.0111(14) 0.0092(13) -0.0032(12) -0.0037(11) -0.0010(11)
    C1 0.0151(18) 0.0121(17) 0.0105(16) -0.0037(15) -0.0010(14) 0.0012(14)
    C2 0.025(2) 0.0162(18) 0.0134(17) -0.0051(16) -0.0011(16) -0.0042(15)
    C11 0.0105(17) 0.0099(16) 0.0103(16) -0.0013(14) -0.0032(13) -0.0005(13)
    C12 0.0132(18) 0.0108(16) 0.0118(16) -0.0045(14) -0.0068(14) 0.0011(14)
    C13 0.0102(17) 0.0127(16) 0.0102(16) -0.0035(14) -0.0015(14) -0.0009(14)
    C14 0.0098(17) 0.0140(17) 0.0112(16) -0.0013(14) -0.0022(14) -0.0025(14)
    C15 0.0114(17) 0.0095(16) 0.0110(16) 0.0003(14) -0.0055(14) -0.0010(13)
    C121 0.0136(18) 0.0126(17) 0.0197(18) -0.0048(15) -0.0018(15) -0.0063(15)
    C141 0.0164(19) 0.0175(18) 0.0202(19) -0.0063(16) 0.0004(15) -0.0069(16)
    C21 0.0108(17) 0.0114(16) 0.0079(15) -0.0013(14) -0.0031(13) -0.0009(13)
    C22 0.0136(17) 0.0088(16) 0.0098(15) -0.0038(14) -0.0068(14) 0.0027(13)
    C23 0.0075(17) 0.0117(16) 0.0126(16) -0.0036(14) -0.0020(14) -0.0008(14)
    C24 0.0139(18) 0.0105(16) 0.0076(15) -0.0037(14) -0.0053(14) 0.0031(13)
    C25 0.0160(18) 0.0117(16) 0.0118(16) -0.0042(15) -0.0051(14) -0.0022(14)
    C221 0.0169(19) 0.0142(17) 0.0196(18) -0.0047(15) -0.0075(15) -0.0047(15)
    C241 0.0142(18) 0.0167(18) 0.0133(17) -0.0065(15) -0.0004(14) -0.0042(15)
_geom_special_details
;
All e.s.d.'s (except the e.s.d. in the dihedral angle between two l.s. planes)
are estimated using the full covariance matrix. The cell e.s.d.'s are taken
into account individually in the estimation of e.s.d.'s in distances, angles
and torsion angles; correlations between e.s.d.'s in cell parameters are only
used when they are defined by crystal symmetry. An approximate (isotropic)
treatment of cell e.s.d.'s is used for estimating e.s.d.'s involving l.s.
planes.
;
loop_
    _geom_bond_atom_site_label_1
    _geom_bond_atom_site_label_2
    _geom_bond_site_symmetry_2
    _geom_bond_distance
    _geom_bond_publ_flag
    Re O1 . 1.698(2) yes
    Re O2 . 1.882(2) yes
    Re Cl1 . 2.4360(11) yes
    Re Cl2 . 2.3728(11) yes
    Re N1 . 2.143(3) yes
    Re N2 . 2.132(3) yes
    O2 C1 . 1.418(4) no
    N1 C15 . 1.334(4) no
    N1 C11 . 1.345(4) no
    N2 C25 . 1.343(4) no
    N2 C21 . 1.346(4) no
    C1 C2 . 1.510(5) no
    C1 H1A . 0.9900 no
    C1 H1B . 0.9900 no
    C2 H2A . 0.9800 no
    C2 H2B . 0.9800 no
    C2 H2C . 0.9800 no
    C11 C12 . 1.390(4) no
    C11 H11 . 0.9500 no
    C12 C13 . 1.383(4) no
    C12 C121 . 1.504(5) no
    C13 C14 . 1.389(4) no
    C13 H13 . 0.9500 no
    C14 C15 . 1.397(4) no
    C14 C141 . 1.508(5) no
    C15 H15 . 0.9500 no
    C121 H12A . 0.9800 no
    C121 H12B . 0.9800 no
    C121 H12C . 0.9800 no
    C141 H14A . 0.9800 no
    C141 H14B . 0.9800 no
    C141 H14C . 0.9800 no
    C21 C22 . 1.389(4) no
    C21 H21 . 0.9500 no
    C22 C23 . 1.385(4) no
    C22 C221 . 1.500(5) no
    C23 C24 . 1.392(4) no
    C23 H23 . 0.9500 no
    C24 C25 . 1.387(4) no
    C24 C241 . 1.497(5) no
    C25 H25 . 0.9500 no
    C221 H22A . 0.9800 no
    C221 H22B . 0.9800 no
    C221 H22C . 0.9800 no
    C241 H24A . 0.9800 no
    C241 H24B . 0.9800 no
    C241 H24C . 0.9800 no
loop_
    _geom_angle_atom_site_label_1
    _geom_angle_atom_site_label_2
    _geom_angle_atom_site_label_3
    _geom_angle_site_symmetry_1
    _geom_angle_site_symmetry_3
    _geom_angle
    _geom_angle_publ_flag
    O1 Re N1 . . 88.90(10) no
    O2 Re N1 . . 85.89(10) no
    O1 Re N2 . . 93.24(10) no
    O2 Re N2 . . 91.92(10) no
    O1 Re O2 . . 171.57(10) yes
    N1 Re N2 . . 177.79(10) yes
    O1 Re Cl1 . . 88.90(8) no
    O2 Re Cl1 . . 84.42(8) no
    N1 Re Cl1 . . 89.20(8) no
    N2 Re Cl1 . . 90.33(8) no
    O1 Re Cl2 . . 97.31(8) no
    O2 Re Cl2 . . 89.33(8) no
    N1 Re Cl2 . . 90.07(8) no
    N2 Re Cl2 . . 90.16(8) no
    Cl1 Re Cl2 . . 173.74(3) yes
    C1 O2 Re . . 144.0(2) no
    C15 N1 C11 . . 118.7(3) no
    C15 N1 Re . . 121.9(2) no
    C11 N1 Re . . 119.4(2) no
    C25 N2 C21 . . 118.5(3) no
    C25 N2 Re . . 120.2(2) no
    C21 N2 Re . . 121.3(2) no
    O2 C1 C2 . . 110.8(3) no
    O2 C1 H1A . . 109.5 no
    C2 C1 H1A . . 109.5 no
    O2 C1 H1B . . 109.5 no
    C2 C1 H1B . . 109.5 no
    H1A C1 H1B . . 108.1 no
    C1 C2 H2A . . 109.5 no
    C1 C2 H2B . . 109.5 no
    H2A C2 H2B . . 109.5 no
    C1 C2 H2C . . 109.5 no
    H2A C2 H2C . . 109.5 no
    H2B C2 H2C . . 109.5 no
    N1 C11 C12 . . 122.7(3) no
    N1 C11 H11 . . 118.7 no
    C12 C11 H11 . . 118.7 no
    C13 C12 C11 . . 117.7(3) no
    C13 C12 C121 . . 122.5(3) no
    C11 C12 C121 . . 119.8(3) no
    C12 C13 C14 . . 120.6(3) no
    C12 C13 H13 . . 119.7 no
    C14 C13 H13 . . 119.7 no
    C13 C14 C15 . . 117.4(3) no
    C13 C14 C141 . . 122.6(3) no
    C15 C14 C141 . . 120.0(3) no
    N1 C15 C14 . . 122.8(3) no
    N1 C15 H15 . . 118.6 no
    C14 C15 H15 . . 118.6 no
    C12 C121 H12A . . 109.5 no
    C12 C121 H12B . . 109.5 no
    H12A C121 H12B . . 109.5 no
    C12 C121 H12C . . 109.5 no
    H12A C121 H12C . . 109.5 no
    H12B C121 H12C . . 109.5 no
    C14 C141 H14A . . 109.5 no
    C14 C141 H14B . . 109.5 no
    H14A C141 H14B . . 109.5 no
    C14 C141 H14C . . 109.5 no
    H14A C141 H14C . . 109.5 no
    H14B C141 H14C . . 109.5 no
    N2 C21 C22 . . 122.7(3) no
    N2 C21 H21 . . 118.6 no
    C22 C21 H21 . . 118.6 no
    C23 C22 C21 . . 117.6(3) no
    C23 C22 C221 . . 121.8(3) no
    C21 C22 C221 . . 120.6(3) no
    C22 C23 C24 . . 120.8(3) no
    C22 C23 H23 . . 119.6 no
    C24 C23 H23 . . 119.6 no
    C25 C24 C23 . . 117.3(3) no
    C25 C24 C241 . . 120.5(3) no
    C23 C24 C241 . . 122.2(3) no
    N2 C25 C24 . . 123.0(3) no
    N2 C25 H25 . . 118.5 no
    C24 C25 H25 . . 118.5 no
    C22 C221 H22A . . 109.5 no
    C22 C221 H22B . . 109.5 no
    H22A C221 H22B . . 109.5 no
    C22 C221 H22C . . 109.5 no
    H22A C221 H22C . . 109.5 no
    H22B C221 H22C . . 109.5 no
    C24 C241 H24A . . 109.5 no
    C24 C241 H24B . . 109.5 no
    H24A C241 H24B . . 109.5 no
    C24 C241 H24C . . 109.5 no
    H24A C241 H24C . . 109.5 no
    H24B C241 H24C . . 109.5 no
loop_
    _geom_torsion_atom_site_label_1
    _geom_torsion_atom_site_label_2
    _geom_torsion_atom_site_label_3
    _geom_torsion_atom_site_label_4
    _geom_torsion_site_symmetry_1
    _geom_torsion_site_symmetry_2
    _geom_torsion_site_symmetry_3
    _geom_torsion_site_symmetry_4
    _geom_torsion
    _geom_torsion_publ_flag
    N2 Re O2 C1 . . . . -125.9(4) no
    N1 Re O2 C1 . . . . 53.9(4) no
    Cl2 Re O2 C1 . . . . 144.0(3) no
    Cl1 Re O2 C1 . . . . -35.7(3) no
    O1 Re N1 C15 . . . . -145.0(2) no
    O2 Re N1 C15 . . . . 41.7(2) no
    Cl2 Re N1 C15 . . . . -47.7(2) no
    Cl1 Re N1 C15 . . . . 126.1(2) no
    O1 Re N1 C11 . . . . 34.2(2) no
    O2 Re N1 C11 . . . . -139.2(2) no
    Cl2 Re N1 C11 . . . . 131.5(2) no
    Cl1 Re N1 C11 . . . . -54.7(2) no
    O1 Re N2 C25 . . . . -35.3(2) no
    O2 Re N2 C25 . . . . 138.1(2) no
    Cl2 Re N2 C25 . . . . -132.6(2) no
    Cl1 Re N2 C25 . . . . 53.7(2) no
    O1 Re N2 C21 . . . . 143.2(2) no
    O2 Re N2 C21 . . . . -43.4(2) no
    Cl2 Re N2 C21 . . . . 45.9(2) no
    Cl1 Re N2 C21 . . . . -127.9(2) no
    Re O2 C1 C2 . . . . -157.5(3) no
    C15 N1 C11 C12 . . . . 1.5(4) no
    Re N1 C11 C12 . . . . -177.7(2) no
    N1 C11 C12 C13 . . . . -1.6(5) no
    N1 C11 C12 C121 . . . . 178.2(3) no
    C11 C12 C13 C14 . . . . 0.1(5) no
    C121 C12 C13 C14 . . . . -179.7(3) no
    C12 C13 C14 C15 . . . . 1.3(5) no
    C12 C13 C14 C141 . . . . -179.6(3) no
    C11 N1 C15 C14 . . . . 0.0(4) no
    Re N1 C15 C14 . . . . 179.2(2) no
    C13 C14 C15 N1 . . . . -1.3(5) no
    C141 C14 C15 N1 . . . . 179.5(3) no
    C25 N2 C21 C22 . . . . -0.2(4) no
    Re N2 C21 C22 . . . . -178.7(2) no
    N2 C21 C22 C23 . . . . 1.3(4) no
    N2 C21 C22 C221 . . . . -179.5(3) no
    C21 C22 C23 C24 . . . . -0.9(5) no
    C221 C22 C23 C24 . . . . 179.9(3) no
    C22 C23 C24 C25 . . . . -0.5(5) no
    C22 C23 C24 C241 . . . . -179.6(3) no
    C21 N2 C25 C24 . . . . -1.3(4) no
    Re N2 C25 C24 . . . . 177.2(2) no
    C23 C24 C25 N2 . . . . 1.6(5) no
    C241 C24 C25 N2 . . . . -179.2(3) no
loop_
    _geom_hbond_atom_site_label_D
    _geom_hbond_atom_site_label_H
    _geom_hbond_atom_site_label_A
    _geom_hbond_site_symmetry_A
    _geom_hbond_distance_DH
    _geom_hbond_distance_HA
    _geom_hbond_distance_DA
    _geom_hbond_angle_DHA
    _geom_hbond_publ_flag
    C121 H12C Cl1 1_455 0.98 2.82 3.754(4) 160 yes
    C13 H13 Cl1 1_455 0.95 2.92 3.717(4) 142 yes
_iucr_refine_instructions_details
;
TITL ASKA
CELL 0.71073   8.7820   9.4580  12.0220  76.710  70.840  73.210
ZERR    2.00   0.0020   0.0020   0.0030   0.030   0.030   0.030
LATT 1
SFAC C H N O CL RE
UNIT 32 46 4 4 4 2
TEMP -183
OMIT 0 55
L.S. 10
CONF
ACTA 50
BOND $H
FMAP 2
PLAN 20
WGHT    0.015500
FVAR       0.65287
RE    6    0.631394    0.243503    0.216648    11.00000    0.00818    0.00968 =
         0.00966   -0.00210   -0.00212   -0.00304
CL1   5    0.770340   -0.011436    0.278966    11.00000    0.01154    0.01002 =
         0.02044   -0.00198   -0.00485   -0.00220
CL2   5    0.488760    0.495922    0.177851    11.00000    0.01245    0.01066 =
         0.01702   -0.00063   -0.00445   -0.00251
O1    4    0.661871    0.196424    0.081641    11.00000    0.01151    0.01560 =
         0.01306   -0.00494   -0.00180   -0.00466
O2    4    0.592142    0.267410    0.375598    11.00000    0.01255    0.01171 =
         0.01103   -0.00066   -0.00436   -0.00348
N1    3    0.400873    0.176499    0.277446    11.00000    0.01123    0.01099 =
         0.01054   -0.00059   -0.00633   -0.00178
N2    3    0.860123    0.310322    0.163094    11.00000    0.01073    0.01110 =
         0.00921   -0.00095   -0.00374   -0.00316
C1    1    0.556428    0.194697    0.495119    11.00000    0.01514    0.01208 =
         0.01047    0.00122   -0.00103   -0.00365
AFIX  23
H1A   2    0.660267    0.131565    0.511954    11.00000   -1.20000
H1B   2    0.481128    0.129005    0.506656    11.00000   -1.20000
AFIX   0
C2    1    0.476288    0.307320    0.580543    11.00000    0.02486    0.01624 =
         0.01341   -0.00419   -0.00111   -0.00514
AFIX 137
H2A   2    0.553702    0.368088    0.572739    11.00000   -1.50000
H2B   2    0.447590    0.254905    0.662274    11.00000   -1.50000
H2C   2    0.375558    0.372063    0.562058    11.00000   -1.50000
AFIX   0
C11   1    0.387536    0.061176    0.236186    11.00000    0.01052    0.00989 =
         0.01030   -0.00054   -0.00318   -0.00129
AFIX  43
H11   2    0.482480    0.009413    0.182946    11.00000   -1.20000
AFIX   0
C12   1    0.240591    0.014676    0.268250    11.00000    0.01322    0.01078 =
         0.01178    0.00115   -0.00678   -0.00450
C13   1    0.104967    0.089159    0.348145    11.00000    0.01022    0.01272 =
         0.01023   -0.00094   -0.00146   -0.00350
AFIX  43
H13   2    0.002823    0.059814    0.371891    11.00000   -1.20000
AFIX   0
C14   1    0.116668    0.206487    0.394014    11.00000    0.00977    0.01397 =
         0.01120   -0.00250   -0.00222   -0.00128
C15   1    0.268642    0.247106    0.354380    11.00000    0.01135    0.00951 =
         0.01102   -0.00099   -0.00547    0.00033
AFIX  43
H15   2    0.278298    0.328493    0.383434    11.00000   -1.20000
AFIX   0
C121  1    0.233446   -0.112369    0.215807    11.00000    0.01364    0.01255 =
         0.01969   -0.00628   -0.00180   -0.00476
AFIX 137
H12A  2    0.281966   -0.207433    0.258215    11.00000   -1.50000
H12B  2    0.295961   -0.103753    0.131374    11.00000   -1.50000
H12C  2    0.117756   -0.108684    0.223670    11.00000   -1.50000
AFIX   0
C141  1   -0.027286    0.290490    0.481844    11.00000    0.01640    0.01747 =
         0.02023   -0.00686    0.00043   -0.00630
AFIX 137
H14A  2   -0.129400    0.264367    0.486035    11.00000   -1.50000
H14B  2   -0.038017    0.398131    0.455940    11.00000   -1.50000
H14C  2   -0.008002    0.263569    0.560642    11.00000   -1.50000
AFIX   0
C21   1    0.873671    0.427846    0.201593    11.00000    0.01085    0.01137 =
         0.00792   -0.00095   -0.00306   -0.00129
AFIX  43
H21   2    0.779249    0.480014    0.254950    11.00000   -1.20000
AFIX   0
C22   1    1.019886    0.475975    0.166565    11.00000    0.01357    0.00876 =
         0.00977    0.00269   -0.00683   -0.00384
C23   1    1.154933    0.400138    0.086844    11.00000    0.00749    0.01175 =
         0.01262   -0.00076   -0.00195   -0.00360
AFIX  43
H23   2    1.256262    0.431308    0.060280    11.00000   -1.20000
AFIX   0
C24   1    1.143945    0.278786    0.045183    11.00000    0.01390    0.01053 =
         0.00765    0.00315   -0.00530   -0.00374
C25   1    0.993669    0.237132    0.087359    11.00000    0.01602    0.01172 =
         0.01185   -0.00215   -0.00507   -0.00421
AFIX  43
H25   2    0.984790    0.152946    0.061484    11.00000   -1.20000
AFIX   0
C221  1    1.028690    0.606835    0.212905    11.00000    0.01695    0.01421 =
         0.01960   -0.00470   -0.00752   -0.00473
AFIX 137
H22A  2    1.102557    0.572684    0.264475    11.00000   -1.50000
H22B  2    0.917630    0.653739    0.258623    11.00000   -1.50000
H22C  2    1.071634    0.679600    0.145901    11.00000   -1.50000
AFIX   0
C241  1    1.287721    0.193784   -0.040382    11.00000    0.01423    0.01675 =
         0.01333   -0.00422   -0.00039   -0.00651
AFIX 137
H24A  2    1.254206    0.114004   -0.059429    11.00000   -1.50000
H24B  2    1.379238    0.150072   -0.004234    11.00000   -1.50000
H24C  2    1.323864    0.261616   -0.113510    11.00000   -1.50000
HKLF 4
REM ASKA
REM R1 =  0.0210 for   3519 Fo > 4sig(Fo)  and  0.0264 for all   3992 data
REM    213 parameters refined using      0 restraints
END
WGHT      0.0155      0.0000
REM Highest difference peak  0.893,  deepest hole -0.688,  1-sigma level  0.135
Q1    1   0.5226  0.2501  0.2100  11.00000  0.05    0.89
Q2    1   0.7175  0.2228  0.2429  11.00000  0.05    0.75
Q3    1   0.5289  0.2796  0.2951  11.00000  0.05    0.74
Q4    1   0.7192  0.2007  0.1436  11.00000  0.05    0.73
Q5    1   0.5382  0.2718  0.0963  11.00000  0.05    0.60
Q6    1   0.1173  0.2597  0.3570  11.00000  0.05    0.58
Q7    1   1.2599  0.1695 -0.1197  11.00000  0.05    0.55
Q8    1   0.6747  0.1001  0.2667  11.00000  0.05    0.54
Q9    1   0.7567  0.3582  0.1997  11.00000  0.05    0.52
Q10   1   1.1996  0.3022  0.1401  11.00000  0.05    0.49
Q11   1   1.0487  0.2899  0.0621  11.00000  0.05    0.47
Q12   1   1.2480  0.3646 -0.0533  11.00000  0.05    0.47
Q13   1   1.1433  0.3396  0.0556  11.00000  0.05    0.47
Q14   1   0.1903  0.2013  0.3961  11.00000  0.05    0.46
Q15   1   0.4035  0.4778  0.2060  11.00000  0.05    0.46
Q16   1   0.5077  0.2447  0.6845  11.00000  0.05    0.46
Q17   1   0.6154  0.3981  0.2578  11.00000  0.05    0.46
Q18   1   0.5762  0.2372  0.4239  11.00000  0.05    0.46
Q19   1   0.1225  0.3005  0.2658  11.00000  0.05    0.44
Q20   1   1.0050  0.6123  0.2770  11.00000  0.05    0.44
;
