# Supplementary material for: trans-Dichloridobis(3,5-dimethyl­pyridine-κN)(ethano­lato-κO)oxido­rhenium(V)
Source: Acta Crystallogr Sect E Struct Rep Online. 2011 Jul 30;67(Pt 8):m1154–5. doi: 10.1107/S1600536811029588 (PMC3212255; doi:10.1107/S1600536811029588)
Supplement: Supplementary file 2 [file e-67-m1154-Isup2.hkl]

#
# h,k,l, Fc-squared, Fo-squared, sigma(Fo-squared) and status flag
#

data_I

_shelx_title 'ASKA'

_shelx_refln_list_code          4
_shelx_F_calc_maximum      228.04
_exptl_crystal_F_000       516.00
_reflns_d_resolution_high  0.7696

loop_
 _symmetry_equiv_pos_as_xyz
 'x, y, z'
 '-x, -y, -z'

_cell_length_a     8.7820
_cell_length_b     9.4580
_cell_length_c    12.0220
_cell_angle_alpha  76.710
_cell_angle_beta   70.840
_cell_angle_gamma  73.210

_shelx_F_squared_multiplier     1.000

loop_
 _refln_index_h
 _refln_index_k
 _refln_index_l
 _refln_F_squared_calc
 _refln_F_squared_meas
 _refln_F_squared_sigma
 _refln_observed_status
   2   0   0       80.31       87.99     17.00 o
   3   0   0     5720.40     5767.98    100.40 o
   4   0   0     7102.26     7220.04    165.75 o
   5   0   0     3390.00     3341.66     84.25 o
   6   0   0      598.99      564.20     55.41 o
   7   0   0     5274.41     5164.65    121.59 o
   8   0   0    11781.11    11731.61    629.95 o
   9   0   0      485.94      576.34    114.16 o
  10   0   0      403.15      306.50    121.20 o
  -8   1   0      635.07      602.10     72.31 o
  -7   1   0      284.02      230.73     49.93 o
  -6   1   0    19328.29    18944.86    557.14 o
  -5   1   0    12023.98    12363.43    244.70 o
  -4   1   0      719.53      699.00     31.05 o
  -3   1   0     4126.36     4022.40     51.73 o
  -2   1   0     3651.17     3465.82     35.83 o
   2   1   0    52000.05    53605.00    202.68 o
   3   1   0    14436.58    14615.32    121.63 o
   4   1   0      200.46      154.12     35.25 o
   5   1   0     3347.04     3285.01     81.64 o
   6   1   0     4254.21     4354.96    102.28 o
   7   1   0     1739.71     1711.00     78.70 o
   8   1   0      627.52      638.50     69.92 o
   9   1   0     7197.48     7055.99    233.21 o
  10   1   0     2534.63     2687.07    176.78 o
  -8   2   0     1677.18     1551.17    132.63 o
  -7   2   0      607.97      585.37    100.37 o
  -6   2   0      685.87      657.31     70.09 o
  -5   2   0     2213.88     2201.06     81.13 o
  -4   2   0    22009.68    20111.69   1186.41 o
  -3   2   0    12132.78    11614.28     89.67 o
  -2   2   0      493.78      537.34     42.00 o
  -1   2   0     7747.88     8416.76    177.50 o
   1   2   0     7027.83     7398.50     93.30 o
   2   2   0      645.68      674.07     24.56 o
   3   2   0    24554.36    24790.27    181.02 o
   4   2   0    24370.43    24310.21    528.46 o
   5   2   0     4886.83     4609.14     94.87 o
   6   2   0      341.30      332.84     51.75 o
   7   2   0     2408.86     2634.30    129.18 o
   8   2   0     4451.66     4557.96    138.24 o
   9   2   0     1438.22     1334.41     89.70 o
  10   2   0      365.37      289.55    119.86 o
  -7   3   0      706.54      609.77    109.32 o
  -6   3   0     4676.69     4804.13    176.51 o
  -5   3   0     3566.94     3536.20     63.64 o
  -4   3   0      414.80      389.34     30.54 o
  -3   3   0     4130.52     4332.55    160.33 o
  -2   3   0    27204.67    29025.59    782.97 o
  -1   3   0    20689.19    21644.74    265.09 o
   0   3   0      646.58      644.62     60.04 o
   1   3   0     2163.14     2171.50     52.30 o
   2   3   0    10596.06    11235.95    380.38 o
   3   3   0    13187.77    13759.81    255.27 o
   4   3   0       41.42       28.33     36.35 o
   5   3   0    11701.41    11944.58    152.31 o
   6   3   0    16541.24    16378.25    192.36 o
   7   3   0     2554.91     2560.91     94.71 o
   8   3   0      244.82      251.52     63.48 o
   9   3   0     2151.23     2006.21    204.18 o
  10   3   0     1824.09     1923.17    158.50 o
  -7   4   0     5618.13     5766.60    216.96 o
  -6   4   0     1087.84     1162.25     87.24 o
  -5   4   0     1258.02     1124.70     82.74 o
  -4   4   0     2871.50     2626.13    152.41 o
  -3   4   0     5340.78     5472.47    198.68 o
  -2   4   0      742.99      666.15     46.31 o
  -1   4   0     5924.62     6117.76    131.04 o
   0   4   0    32083.83    33621.12    586.18 o
   1   4   0    15026.71    16010.35    308.37 o
   2   4   0      556.63      557.52     41.09 o
   3   4   0     3849.76     3822.86     78.91 o
   4   4   0     4264.32     4350.76     82.38 o
   5   4   0     4544.27     4509.75    105.02 o
   6   4   0       88.22       91.69     51.88 o
   7   4   0     6268.13     6370.97    140.15 o
   8   4   0    13329.90    12981.97    205.25 o
   9   4   0     1626.09     1614.55    148.42 o
  10   4   0      122.08      137.74    107.47 o
  -7   5   0      437.96      390.92    114.96 o
  -6   5   0     6471.35     6183.90    235.75 o
  -5   5   0     8948.03     9071.27    253.27 o
  -4   5   0     1096.34      995.18     52.31 o
  -3   5   0     1331.44     1319.44     57.27 o
  -2   5   0     3926.86     3636.41     83.12 o
  -1   5   0     3972.03     4144.56    125.68 o
   0   5   0      769.48      857.53     77.03 o
   1   5   0     3727.18     3873.52     81.78 o
   2   5   0    26319.94    26346.06    491.76 o
   3   5   0    14457.88    14799.80    148.37 o
   4   5   0      126.73      126.99     30.48 o
   5   5   0     2876.16     2825.49     92.57 o
   6   5   0     4379.90     4443.47    134.63 o
   7   5   0     2120.29     2092.69     97.38 o
   8   5   0      132.76      129.67     68.36 o
   9   5   0     4154.50     4001.47    139.04 o
  10   5   0     5430.62     5793.08    229.83 o
  -7   6   0      464.36      524.43    127.37 o
  -6   6   0      522.90      527.22    122.44 o
  -5   6   0      752.15      733.11     92.95 o
  -4   6   0     8715.35     7929.38    450.03 o
  -3   6   0    10110.75     9648.63    183.23 o
  -2   6   0     1361.67     1345.48     82.47 o
  -1   6   0     1420.90     1388.32    103.87 o
   0   6   0     5458.88     5762.62    158.43 o
   1   6   0     1192.38     1133.19     60.64 o
   2   6   0      653.60      683.52     52.63 o
   3   6   0     5267.00     5241.48    169.77 o
   4   6   0    17989.07    18247.94    249.83 o
   5   6   0     5730.67     5850.55    142.69 o
   6   6   0        0.03       13.38     54.82 o
   7   6   0     2771.01     2676.21    111.15 o
   8   6   0     4794.06     4653.09    143.24 o
   9   6   0     1866.45     1928.44    130.57 o
  10   6   0       32.37       92.61    116.73 o
  -6   7   0     2592.87     2548.06    205.92 o
  -5   7   0      864.27      896.41    114.27 o
  -4   7   0      624.81      610.93    101.93 o
  -3   7   0      506.77      426.26     56.14 o
  -2   7   0    12107.39    12161.19    203.98 o
  -1   7   0    10588.53    10382.98    349.82 o
   0   7   0      551.80      506.83     61.35 o
   1   7   0     1217.20     1209.41     71.23 o
   2   7   0     4992.72     5180.68    112.58 o
   3   7   0     5491.44     5697.22    118.11 o
   4   7   0      206.58      218.11     52.23 o
   5   7   0     3025.23     2971.02     96.09 o
   6   7   0    13250.93    13260.20    235.11 o
   7   7   0     4232.34     4400.44    140.86 o
   8   7   0        7.06        1.86     72.90 o
   9   7   0     1537.28     1531.56    111.90 o
  -6   8   0     1091.11      891.61    169.54 o
  -5   8   0      313.82      246.78    139.08 o
  -4   8   0     1174.03     1080.44    115.75 o
  -3   8   0     1657.62     1532.10     84.34 o
  -2   8   0     1106.17     1075.57     76.51 o
  -1   8   0      629.41      674.57     69.86 o
   0   8   0     8239.51     8059.74    576.45 o
   1   8   0     7412.37     7672.90    145.74 o
   2   8   0      415.80      413.10     62.30 o
   3   8   0     2512.76     2607.06     94.99 o
   4   8   0      744.91      831.62     70.31 o
   5   8   0     4569.30     4682.12    121.26 o
   6   8   0      119.71      109.76     68.33 o
   7   8   0     3826.44     3871.52    304.82 o
   8   8   0     7460.91     7411.70    315.79 o
   9   8   0     1942.89     2051.03    125.98 o
  -5   9   0     3994.17     3920.93    268.71 o
  -4   9   0      642.00      622.10    113.58 o
  -3   9   0      623.39      606.26    119.99 o
  -2   9   0     1244.53     1207.70     85.34 o
  -1   9   0     1478.01     1455.70     76.20 o
   0   9   0      342.62      381.72     74.64 o
   1   9   0     1503.14     1627.01    125.79 o
   2   9   0    11042.39    11094.82    182.73 o
   3   9   0     5955.87     5856.79    138.72 o
   4   9   0       82.26       66.90     63.28 o
   5   9   0     2109.56     2124.07    101.04 o
   6   9   0     1876.54     1978.72    238.28 o
   7   9   0     3294.38     3282.35    141.70 o
   8   9   0       72.49      850.06    600.07 o
  -3  10   0     6696.98     6911.21    243.44 o
  -2  10   0      704.88      641.92     83.89 o
  -1  10   0      329.59      269.42     65.90 o
   0  10   0      619.36      617.64     79.95 o
   1  10   0     2975.81     2944.96    129.58 o
   2  10   0      229.94      211.97     73.48 o
   3  10   0     1603.67     1550.78     96.22 o
   4  10   0     7016.47     6902.80    201.99 o
   5  10   0     6212.34     6590.45    159.98 o
   6  10   0      119.39      136.84     74.47 o
   7  10   0      716.25      844.06    107.97 o
  -1  11   0     3951.96     4094.77    120.18 o
   0  11   0      522.55      532.45     75.41 o
   1  11   0      531.53      568.45     87.80 o
   2  11   0      832.49      753.31     95.72 o
   3  11   0     1621.61     1401.14    163.02 o
   4  11   0      258.56      241.78     78.92 o
   5  11   0     1655.96     1622.65    122.51 o
   6  11   0     5483.15     5547.15    240.39 o
  -5 -11   1     4266.65     4500.54    148.15 o
  -4 -11   1     3051.38     3017.76    153.54 o
  -3 -11   1      813.86      784.04     89.78 o
  -2 -11   1       28.25       42.67     72.85 o
  -1 -11   1     2009.90     1874.59     93.25 o
   0 -11   1     5308.36     4900.87    127.39 o
   1 -11   1     1117.00     1037.10     83.19 o
  -7 -10   1      568.64      568.02    104.58 o
  -6 -10   1     4276.82     4214.89    160.13 o
  -5 -10   1     3272.93     3195.89    125.20 o
  -4 -10   1      138.57      122.18     67.38 o
  -3 -10   1     4005.27     4076.01    199.45 o
  -2 -10   1     4165.77     4071.42    131.09 o
  -1 -10   1     1656.29     1654.66     84.50 o
   0 -10   1       12.93        0.00     61.85 o
   1 -10   1     2654.89     2622.50     96.43 o
   2 -10   1     2184.22     2169.68    104.60 o
   3 -10   1     1436.16     1307.43    153.02 o
  -8  -9   1     3606.75     3657.49    153.95 o
  -7  -9   1     2054.80     2014.26    121.87 o
  -6  -9   1        4.95        6.78     72.09 o
  -5  -9   1     3555.55     3609.94    118.85 o
  -4  -9   1     2813.57     2862.64    172.81 o
  -3  -9   1     3410.37     3565.16    114.30 o
  -2  -9   1      234.02      250.23     71.35 o
  -1  -9   1     4773.84     5078.41    131.22 o
   0  -9   1     3242.10     3129.04    145.38 o
   1  -9   1      999.58      964.50     69.00 o
   2  -9   1       20.97       43.11     67.07 o
   3  -9   1     6507.28     6134.67    360.50 o
   4  -9   1     2441.16     2701.87    182.25 o
   5  -9   1      645.93      517.49    168.93 o
  -9  -8   1     2234.66     2160.37    133.57 o
  -8  -8   1       63.23      107.48     82.91 o
  -7  -8   1     3535.26     3674.11    144.59 o
  -6  -8   1     6709.01     6640.85    226.73 o
  -5  -8   1     4212.06     4463.26    136.51 o
  -4  -8   1        0.78        8.60     54.54 o
  -3  -8   1     5321.61     5564.47    124.35 o
  -2  -8   1     9493.80     9520.75    155.93 o
  -1  -8   1     4957.22     5159.36    121.66 o
   0  -8   1      173.55      212.06     51.83 o
   1  -8   1     3841.32     3803.76    100.58 o
   2  -8   1     3201.53     3117.22    155.58 o
   3  -8   1      902.72      835.06     72.12 o
   4  -8   1      105.10      136.49     86.10 o
   5  -8   1     3346.02     3440.55    236.04 o
   6  -8   1     4447.69     4552.65    264.01 o
  -9  -7   1      596.19      505.85     92.84 o
  -8  -7   1     3198.17     3353.01    134.45 o
  -7  -7   1     5613.16     5503.46    461.33 o
  -6  -7   1      145.33      157.66     64.92 o
  -5  -7   1     4769.19     4729.74    133.11 o
  -4  -7   1     4643.68     4516.08    117.14 o
  -3  -7   1     4755.67     4871.32    109.03 o
  -2  -7   1        1.89       24.85     48.45 o
  -1  -7   1     4051.18     4030.30    100.61 o
   0  -7   1     8284.90     8450.76    273.72 o
   1  -7   1     5513.27     5629.49    123.38 o
   2  -7   1      271.94      295.47     57.37 o
   3  -7   1     4277.27     4351.44    151.26 o
   4  -7   1     2214.42     2008.56    100.90 o
   5  -7   1      213.64      247.79     83.08 o
   6  -7   1      410.65      227.39    141.61 o
 -10  -6   1     2296.28     2232.54    134.01 o
  -9  -6   1     2805.61     2915.77    179.24 o
  -8  -6   1      160.96      138.55     73.42 o
  -7  -6   1     1467.62     1412.51     92.28 o
  -6  -6   1     6455.49     6504.81    148.22 o
  -5  -6   1     7942.20     7749.48    350.25 o
  -4  -6   1      121.50      132.55     46.44 o
  -3  -6   1     8420.20     8449.38    125.32 o
  -2  -6   1    11949.05    12233.51    156.83 o
  -1  -6   1     1504.21     1429.72     63.48 o
   0  -6   1       13.86        0.00     43.74 o
   1  -6   1     5776.71     6798.07    473.91 o
   2  -6   1    10219.10     9975.72    244.52 o
   3  -6   1     4295.43     4464.26    100.99 o
   4  -6   1      534.96      516.45     55.56 o
   5  -6   1     3255.40     3358.80    329.73 o
   6  -6   1     4041.09     4117.61    211.76 o
 -10  -5   1      591.42      561.33    127.11 o
  -9  -5   1     1465.91     1341.76    105.58 o
  -8  -5   1     7742.31     7587.51    175.53 o
  -7  -5   1     3613.47     3348.93    118.72 o
  -6  -5   1      388.19      322.46     63.34 o
  -5  -5   1     1771.05     1766.03     80.28 o
  -4  -5   1     8862.23     8677.83    233.13 o
  -3  -5   1    13381.48    13534.71    143.26 o
  -2  -5   1        7.87        6.04     35.48 o
  -1  -5   1     6556.43     6723.87    100.39 o
   0  -5   1    16235.63    16285.00    156.81 o
   1  -5   1     2247.84     2385.03     92.97 o
   2  -5   1        9.57       13.22     39.59 o
   3  -5   1     7487.89     7448.42    155.37 o
   4  -5   1     8687.47     8691.62    154.27 o
   5  -5   1     2851.35     2650.50    143.11 o
   6  -5   1      693.32      676.82    116.60 o
   7  -5   1     2239.98     2361.90    168.14 o
 -10  -4   1     1434.95     1581.57    156.46 o
  -9  -4   1     4338.69     4307.24    141.29 o
  -8  -4   1      925.03      883.84     85.21 o
  -7  -4   1     2466.88     2272.42     99.08 o
  -6  -4   1    10248.88    10041.52    359.44 o
  -5  -4   1     5893.45     5973.27    191.40 o
  -4  -4   1      533.69      506.43     39.29 o
  -3  -4   1     3751.84     3863.77     75.31 o
  -2  -4   1    16629.85    17098.81    294.97 o
  -1  -4   1    12161.59    12025.00    146.30 o
   0  -4   1       81.43       59.97     35.44 o
   1  -4   1     9742.51     9441.48    418.63 o
   2  -4   1     8070.86     8142.20    258.84 o
   3  -4   1     3996.27     4305.10    207.81 o
   4  -4   1       72.10       62.75     35.30 o
   5  -4   1     6536.20     6369.68    251.77 o
   6  -4   1    12553.28    12311.83   1015.91 o
   7  -4   1     2397.24     2126.01    140.41 o
 -10  -3   1      606.74      559.14    126.85 o
  -9  -3   1       94.77       95.92     68.79 o
  -8  -3   1     3670.04     3812.90    123.99 o
  -7  -3   1     7672.65     7377.38    150.97 o
  -6  -3   1     1192.98     1144.26     70.98 o
  -5  -3   1     4281.15     4199.03     99.35 o
  -4  -3   1     6981.76     6586.59    156.71 o
  -3  -3   1    12995.62    12916.85    137.97 o
  -2  -3   1      259.13      253.31     34.11 o
  -1  -3   1     4044.92     4069.30     72.86 o
   0  -3   1    28993.54    30003.34    232.52 o
   1  -3   1    16206.82    16745.60    582.21 o
   2  -3   1       61.71       62.47     30.65 o
   3  -3   1    11563.44    11184.48    571.15 o
   4  -3   1     2663.48     2432.76    102.85 o
   5  -3   1     2625.16     2501.55    109.64 o
   6  -3   1      214.18      180.90     33.81 o
   7  -3   1     4678.95     4866.18    173.32 o
 -10  -2   1     2285.59     2371.12    168.32 o
  -9  -2   1     3946.28     4171.29    139.20 o
  -8  -2   1      732.00      731.57     78.51 o
  -7  -2   1      380.38      367.76     64.20 o
  -6  -2   1     5996.48     6022.50    151.49 o
  -5  -2   1    10339.62     9995.25    143.11 o
  -4  -2   1     1718.03     1640.73     91.64 o
  -3  -2   1    10949.14    11256.09    186.48 o
  -2  -2   1     4199.69     4038.98     69.17 o
  -1  -2   1     5138.16     5419.74     91.40 o
   0  -2   1      130.20      134.13     22.94 o
   1  -2   1    14693.56    15339.78    392.70 o
   2  -2   1    36499.91    40008.92    773.79 o
   3  -2   1    13284.27    12866.53    250.04 o
   4  -2   1       25.80       28.34     25.23 o
   5  -2   1     7288.92     6975.23    372.37 o
   6  -2   1     7898.02     7916.03    338.31 o
   7  -2   1      766.68      731.47     90.62 o
 -10  -1   1     1030.76     1026.35    146.37 o
  -9  -1   1      590.15      555.11     84.86 o
  -8  -1   1     3983.65     4035.98    129.61 o
  -7  -1   1     7062.17     6997.62    219.22 o
  -6  -1   1      455.75      508.64     60.48 o
  -5  -1   1      619.92      631.93     54.17 o
  -4  -1   1    15042.65    15212.05    360.39 o
  -3  -1   1    21616.83    21777.54    389.36 o
  -2  -1   1     1503.04     1480.98     39.27 o
   2  -1   1        2.12        9.00     15.68 o
   3  -1   1     8447.97     8461.15     80.94 o
   4  -1   1    25011.97    24785.89    494.17 o
   5  -1   1    11087.90    10733.60    132.77 o
   6  -1   1       99.72       90.11     28.00 o
   7  -1   1     1080.57     1067.78     47.72 o
   8  -1   1     5633.49     5784.52    199.32 o
  -9   0   1     4349.65     4840.94    207.52 o
  -8   0   1     2576.52     2570.08    112.43 o
  -7   0   1      776.56      794.17     73.22 o
  -6   0   1     3568.42     3641.24    102.03 o
  -5   0   1     8309.60     8377.25    131.92 o
  -4   0   1     1103.11     1092.91     54.63 o
  -3   0   1      921.28      839.04     47.32 o
  -2   0   1    10877.56    10870.21    140.22 o
   2   0   1    22594.14    23760.69    158.43 o
   3   0   1     6248.93     6413.92    166.38 o
   4   0   1      225.86      193.52     20.99 o
   5   0   1     8758.80     8678.23     87.23 o
   6   0   1    16842.16    16317.79    213.76 o
   7   0   1     3370.46     3280.52    136.51 o
   8   0   1      132.37      111.61     52.99 o
   9   0   1     1836.70     1955.26    142.19 o
  10   0   1     2242.17     2728.10    175.45 o
  -8   1   1     2902.26     2648.38    169.16 o
  -7   1   1     3120.84     3266.02    112.94 o
  -6   1   1     2571.51     2613.81     95.59 o
  -5   1   1     1867.65     1839.41     75.48 o
  -4   1   1    13158.63    13097.78    154.08 o
  -3   1   1     3658.62     3534.80    244.42 o
  -2   1   1      455.73      456.71     73.62 o
   2   1   1      883.31      910.39     30.87 o
   3   1   1     6384.55     6120.11    157.08 o
   4   1   1    23742.75    24640.78    117.30 o
   5   1   1     4178.26     4092.08     56.69 o
   6   1   1       19.67       26.36     28.81 o
   7   1   1     4300.17     4434.16    154.15 o
   8   1   1    14179.69    14233.35    187.78 o
   9   1   1     3588.61     3630.65    173.85 o
  10   1   1       67.61       63.94    106.88 o
  -8   2   1      917.78      809.96    136.23 o
  -7   2   1       12.75       46.35     69.37 o
  -6   2   1     3801.79     3371.46    121.85 o
  -5   2   1     8619.32     8602.65    167.90 o
  -4   2   1     3813.79     3736.18    109.44 o
  -3   2   1     1157.86     1024.36     67.99 o
  -2   2   1    17805.70    18055.35    288.35 o
  -1   2   1     6984.82     6794.32    114.42 o
   2   2   1    31327.44    31915.23    358.21 o
   3   2   1    31267.14    31767.69    270.09 o
   4   2   1     1448.13     1360.49     42.80 o
   5   2   1     3596.61     3377.21     64.40 o
   6   2   1     7389.72     7761.55    122.38 o
   7   2   1     2236.69     2221.81    110.61 o
   8   2   1        6.90        0.00     49.33 o
   9   2   1     3955.54     3910.00    179.49 o
  10   2   1     5855.35     5689.31    225.02 o
  -8   3   1     2944.71     2658.63    173.37 o
  -7   3   1     2793.83     3012.17    178.13 o
  -6   3   1      780.72      680.71     83.70 o
  -5   3   1      193.52      240.76     67.51 o
  -4   3   1     6016.91     5005.64    524.34 o
  -3   3   1     7715.02     6877.67    111.30 o
  -2   3   1     4360.95     4450.21     76.28 o
  -1   3   1     3548.87     3687.88    144.00 o
   0   3   1    11083.79    11006.00    211.77 o
   1   3   1     4189.29     4360.72    150.99 o
   2   3   1      464.58      465.28     37.80 o
   3   3   1     5197.16     5242.92    122.56 o
   4   3   1    24127.85    24090.64    461.33 o
   5   3   1    14991.97    15169.58    167.84 o
   6   3   1      475.45      454.22     50.73 o
   7   3   1     3132.27     3176.40     97.32 o
   8   3   1     4374.21     4240.46    115.78 o
   9   3   1     1434.66     1502.03    130.03 o
  10   3   1       15.48        8.21    101.35 o
  -7   4   1       91.54       76.37    107.77 o
  -6   4   1     3179.68     3461.68    337.44 o
  -5   4   1     3504.74     3312.20    125.89 o
  -4   4   1      507.52      433.77     30.76 o
  -3   4   1      432.90      397.23     34.20 o
  -2   4   1    11248.54    11128.45    335.57 o
  -1   4   1    18893.17    18570.36    302.13 o
   0   4   1     3003.95     3234.69    103.91 o
   1   4   1     4871.34     5184.64     85.79 o
   2   4   1     8189.86     8294.83    305.45 o
   3   4   1     6235.60     6565.77    141.30 o
   4   4   1      856.90      896.95     46.49 o
   5   4   1     2707.27     2747.84     83.93 o
   6   4   1    14855.57    14546.76    183.23 o
   7   4   1     7749.37     7846.26    146.13 o
   8   4   1       54.95       47.53     55.42 o
   9   4   1     2420.32     2323.73    144.44 o
  10   4   1     2325.84     2382.15    161.50 o
  -7   5   1     4203.08     4585.56    234.12 o
  -6   5   1     1696.85     1679.63    118.67 o
  -5   5   1      541.92      524.24     88.15 o
  -4   5   1     4362.17     4025.85    242.23 o
  -3   5   1     2702.60     2762.95    173.72 o
  -2   5   1     1030.92     1046.12     52.50 o
  -1   5   1      503.46      472.49     72.36 o
   0   5   1    14054.41    15011.42    217.81 o
   1   5   1    13575.32    13743.91    283.71 o
   2   5   1     2123.65     2070.96     84.90 o
   3   5   1     3643.37     3776.38    152.77 o
   4   5   1     9586.93     9394.27    165.13 o
   5   5   1     3963.39     3949.72     89.53 o
   6   5   1      452.28      378.07     59.07 o
   7   5   1     1999.66     1910.31    157.05 o
   8   5   1    14058.78    13723.07    211.48 o
   9   5   1     3607.00     3740.42    130.63 o
  10   5   1        2.45       61.01     98.86 o
  -7   6   1       12.32        0.00    135.75 o
  -6   6   1     1465.63     1457.30    166.08 o
  -5   6   1     6073.01     5980.42    333.22 o
  -4   6   1     1990.58     1761.44    235.48 o
  -3   6   1      860.99      803.24     71.86 o
  -2   6   1     6711.83     7169.39    187.33 o
  -1   6   1     4695.91     5075.11    218.88 o
   0   6   1     1030.67     1221.39     93.40 o
   1   6   1      172.24      164.49     47.92 o
   2   6   1    14327.93    14778.02    602.39 o
   3   6   1    11503.21    11493.75    292.73 o
   4   6   1     2292.24     2414.41     78.00 o
   5   6   1     1208.73     1210.60     65.01 o
   6   6   1     3841.35     3782.40    116.47 o
   7   6   1     3007.08     2964.72    111.20 o
   8   6   1      124.90      125.10     69.23 o
   9   6   1     1833.89     1936.38    109.60 o
  10   6   1     7403.74     7600.20    257.79 o
  -6   7   1      912.55     1075.98    179.12 o
  -5   7   1       10.20       40.99     93.02 o
  -4   7   1     3009.14     3133.93    347.54 o
  -3   7   1     3174.42     3042.55    156.65 o
  -2   7   1     4331.92     4107.62    103.47 o
  -1   7   1      929.03      843.94    100.44 o
   0   7   1     3776.82     3907.03    149.07 o
   1   7   1     2782.57     2783.44     90.91 o
   2   7   1      659.55      619.13     58.36 o
   3   7   1     1016.14     1117.06     67.71 o
   4   7   1    13972.43    13435.11    619.39 o
   5   7   1     4482.55     4717.29    120.66 o
   6   7   1     1194.48     1270.54     76.05 o
   7   7   1     1565.18     1684.54    100.66 o
   8   7   1     2817.32     2689.13    121.96 o
   9   7   1     1257.40     1352.21    111.50 o
  10   7   1       25.49      112.81    117.18 o
  -6   8   1     2090.19     1933.50    214.58 o
  -5   8   1     2387.10     3022.99    244.91 o
  -4   8   1      360.64      297.77    108.98 o
  -3   8   1       58.33        3.70     99.30 o
  -2   8   1     8666.47     8135.04    236.73 o
  -1   8   1     4588.10     4701.35    186.26 o
   0   8   1     2736.34     2724.08    105.20 o
   1   8   1      543.34      588.45     76.03 o
   2   8   1     3960.97     4298.90    118.10 o
   3   8   1     3618.34     3952.65    139.78 o
   4   8   1      208.85      163.32     57.01 o
   5   8   1      750.14      771.65     71.46 o
   6   8   1    10845.46    10750.57    178.12 o
   7   8   1     7251.50     7233.53    370.01 o
   8   8   1      307.11      245.53     85.04 o
   9   8   1      847.28      883.45    103.70 o
  -4   9   1     1397.44     1400.62    223.11 o
  -3   9   1     2757.83     2709.95    162.91 o
  -2   9   1     1072.80      942.33     80.20 o
  -1   9   1       90.78      116.90     64.45 o
   0   9   1     3762.89     3677.01    125.90 o
   1   9   1     8183.86     8428.68    168.16 o
   2   9   1     2200.58     2351.31    105.74 o
   3   9   1      623.12      626.12     73.09 o
   4   9   1     1932.80     2063.55     97.33 o
   5   9   1     1898.23     1883.30     97.08 o
   6   9   1      289.16      276.74     70.79 o
   7   9   1     1380.79     1360.90    109.55 o
   8   9   1     3446.33     3274.99    337.15 o
   9   9   1     4928.52     4764.36    176.71 o
  -3  10   1       54.40      100.95    121.81 o
  -2  10   1     2535.66     2383.68    109.22 o
  -1  10   1     1345.21     1385.48     81.74 o
   0  10   1      389.99      455.28     82.49 o
   1  10   1      215.91      125.59     77.42 o
   2  10   1     2692.63     2714.47    115.70 o
   3  10   1     5950.94     6003.08    155.13 o
   4  10   1      964.28      961.88     87.27 o
   5  10   1      832.87      845.37     86.73 o
   6  10   1     3052.47     3163.33    121.49 o
   7  10   1     1709.59     1665.48    124.58 o
   8  10   1       71.63      142.67     90.83 o
  -1  11   1       71.69       77.04     69.36 o
   0  11   1     2177.15     2269.52     99.74 o
   1  11   1     2805.11     2601.32    124.57 o
   2  11   1      139.20      191.91     78.97 o
   3  11   1      225.08      177.62     82.10 o
   4  11   1     3303.82     3313.49    155.42 o
   5  11   1     4561.53     4874.98    226.22 o
   6  11   1      814.30      857.94     97.82 o
   2  12   1     1042.64      971.07    103.47 o
   3  12   1     1371.86     1431.05    115.21 o
   4  12   1      187.12      207.93     92.49 o
  -4 -11   2       20.31      199.40    120.37 o
  -3 -11   2      589.71      679.01    146.49 o
  -2 -11   2     1877.43     1963.63    126.62 o
  -1 -11   2     1256.49     1280.48    115.62 o
   0 -11   2      115.03      103.08     82.51 o
   1 -11   2     3069.98     2863.50    236.41 o
  -6 -10   2      214.97      277.03     87.57 o
  -5 -10   2     2517.72     2524.87    249.92 o
  -4 -10   2     7764.74     7838.18    354.35 o
  -3 -10   2     1569.62     1622.63    122.11 o
  -2 -10   2        2.17        7.96     64.56 o
  -1 -10   2     1454.11     1421.87     79.35 o
   0 -10   2     3360.99     3364.98    128.20 o
   1 -10   2     2128.12     2146.59     91.04 o
   2 -10   2       45.69       34.17     63.00 o
   3 -10   2     4627.71     4406.73    166.20 o
  -7  -9   2      245.67      269.68     82.86 o
  -6  -9   2     2131.63     2070.72    117.55 o
  -5  -9   2     3837.07     3769.86    192.19 o
  -4  -9   2       74.83       55.83     60.13 o
  -3  -9   2     3208.49     3387.54    110.66 o
  -2  -9   2    11348.93    11507.35    180.60 o
  -1  -9   2     3039.36     3025.98    100.69 o
   0  -9   2        0.48       10.23     49.97 o
   1  -9   2     1160.29     1088.32     72.06 o
   2  -9   2     1810.18     1752.45     92.14 o
   3  -9   2     4500.29     4370.25    235.96 o
   4  -9   2       86.89      111.30    149.88 o
  -8  -8   2     4302.37     4618.01    161.82 o
  -7  -8   2     4171.48     4614.03    153.18 o
  -6  -8   2      365.72      326.83     76.95 o
  -5  -8   2      963.61     1053.74     87.37 o
  -4  -8   2      794.59      895.78    120.63 o
  -3  -8   2     5642.28     5750.39    125.47 o
  -2  -8   2       41.62       80.04     52.90 o
  -1  -8   2     6652.58     6809.57    132.55 o
   0  -8   2     9322.54     9385.92    296.40 o
   1  -8   2     2627.46     2601.95     83.13 o
   2  -8   2       34.48       42.53     58.69 o
   3  -8   2     2237.31     2248.26     96.96 o
   4  -8   2     1293.87     1212.00     81.61 o
   5  -8   2     2080.33     2006.16    197.76 o
   6  -8   2      251.72      174.36    141.39 o
  -9  -7   2     1932.65     1923.14    176.93 o
  -8  -7   2      569.87      692.02     92.32 o
  -7  -7   2     1541.29     1612.14    102.71 o
  -6  -7   2     9560.35     9817.80    189.85 o
  -5  -7   2     5367.24     5464.49    139.46 o
  -4  -7   2      333.92      339.81     61.59 o
  -3  -7   2     1642.04     1648.04     87.32 o
  -2  -7   2     3621.23     3681.57     95.77 o
  -1  -7   2     7066.69     7428.01    125.52 o
   0  -7   2        4.64        4.77     41.76 o
   1  -7   2     7915.85     7531.79    431.67 o
   2  -7   2    11014.71    10561.33    240.92 o
   3  -7   2     2905.66     3030.12     98.90 o
   4  -7   2       27.80        0.00     54.00 o
   5  -7   2     1056.86     1020.54    143.91 o
   6  -7   2     3542.98     3666.95    219.83 o
  -9  -6   2       17.52       37.20     82.95 o
  -8  -6   2      439.67      503.64     85.26 o
  -7  -6   2     5151.56     4927.25    144.83 o
  -6  -6   2      533.10      490.51     71.69 o
  -5  -6   2     2615.34     2419.32    155.71 o
  -4  -6   2    13693.98    13387.97    186.30 o
  -3  -6   2     9561.84     9865.14    135.24 o
  -2  -6   2      634.46      653.06     65.06 o
  -1  -6   2     1421.22     1364.76     65.82 o
   0  -6   2     4672.88     4723.32     83.44 o
   1  -6   2     8384.13     8463.05    243.39 o
   2  -6   2        6.11        0.14     48.66 o
   3  -6   2     7187.46     7350.15    162.97 o
   4  -6   2     7263.81     7117.08    226.22 o
   5  -6   2     1527.53     1439.32     88.99 o
   6  -6   2       16.19       86.33     92.73 o
  -9  -5   2     4409.02     4740.84    157.34 o
  -8  -5   2     1332.05     1287.44     95.61 o
  -7  -5   2      215.04      224.11     64.38 o
  -6  -5   2     1421.12     1538.91    120.67 o
  -5  -5   2     5198.69     4943.16    105.36 o
  -4  -5   2     1301.09     1230.11     69.46 o
  -3  -5   2     4367.47     4619.42    100.46 o
  -2  -5   2    18433.58    18745.36    160.13 o
  -1  -5   2     8904.18     9008.44    189.81 o
   0  -5   2      429.54      482.31     37.56 o
   1  -5   2     2071.51     2081.09     71.05 o
   2  -5   2     7781.85     7684.69    379.92 o
   3  -5   2     7005.76     6970.23    267.87 o
   4  -5   2        4.91        8.13     43.19 o
   5  -5   2     5461.73     5202.95    115.40 o
   6  -5   2     6265.19     6210.57    216.60 o
 -10  -4   2     1337.08     1551.33    152.56 o
  -9  -4   2       86.96      103.62     75.11 o
  -8  -4   2     5233.08     5418.95    164.53 o
  -7  -4   2     8029.51     8324.62    170.77 o
  -6  -4   2     1271.79     1329.04    100.20 o
  -5  -4   2      335.08      309.60     54.21 o
  -4  -4   2     3949.13     3902.00    136.45 o
  -3  -4   2     7921.08     8029.19    120.61 o
  -2  -4   2     2800.72     2806.41     63.06 o
  -1  -4   2     6344.04     6282.13     83.79 o
   0  -4   2    17991.16    18809.78    700.79 o
   1  -4   2    10197.90    10572.87    185.33 o
   2  -4   2      161.50      133.47     36.65 o
   3  -4   2     3279.16     3571.96    161.58 o
   4  -4   2     5074.82     5000.30    126.51 o
   5  -4   2     5441.28     5342.94    497.37 o
   6  -4   2       22.46       42.31     41.29 o
   7  -4   2     5662.91     5845.94    192.63 o
 -10  -3   2     1132.08     1289.54    146.41 o
  -9  -3   2     1124.79     1153.12     94.83 o
  -8  -3   2     1764.70     1626.67    102.14 o
  -7  -3   2      485.72      481.48     70.16 o
  -6  -3   2     7794.66     7668.90    147.92 o
  -5  -3   2    11392.97    10839.81    430.12 o
  -4  -3   2     1327.74     1250.05     49.78 o
  -3  -3   2      565.71      639.16     47.97 o
  -2  -3   2     7533.56     7486.35     98.68 o
  -1  -3   2    10505.09    10626.29    204.76 o
   0  -3   2     1690.31     1747.33     38.75 o
   1  -3   2    10041.29    10534.86    339.13 o
   2  -3   2    23722.53    22982.18    780.81 o
   3  -3   2     9533.49    10033.73    296.70 o
   4  -3   2       14.07       28.31     31.57 o
   5  -3   2     3207.59     3293.72     69.19 o
   6  -3   2     6052.94     6086.82    243.47 o
   7  -3   2     5529.49     5850.45    167.13 o
 -10  -2   2     1398.30     1450.64    157.50 o
  -9  -2   2        0.98        0.00     79.80 o
  -8  -2   2      992.74     1055.56     87.59 o
  -7  -2   2     5086.71     4899.90    229.65 o
  -6  -2   2     1904.09     1904.81     84.80 o
  -5  -2   2      856.35      839.15     60.86 o
  -4  -2   2    13775.50    13673.33    157.37 o
  -3  -2   2    24019.10    24599.73    487.69 o
  -2  -2   2     2353.50     2420.65     64.39 o
  -1  -2   2      254.29      212.22     29.32 o
   0  -2   2      232.86      296.44     21.80 o
   1  -2   2    28714.54    31415.28    328.01 o
   2  -2   2     1002.90      952.00     46.98 o
   3  -2   2     8858.70     9062.88    128.64 o
   4  -2   2    16496.58    16547.55    140.26 o
   5  -2   2     7771.99     7443.48    115.99 o
   6  -2   2       52.76       55.94     30.07 o
   7  -2   2     2547.32     2630.61    171.10 o
 -10  -1   2     2223.70     2296.73    180.71 o
  -9  -1   2     6304.71     6340.20    176.07 o
  -8  -1   2     1726.63     1789.82    101.75 o
  -7  -1   2       40.40      107.60     59.61 o
  -6  -1   2      116.78      148.44     55.40 o
  -5  -1   2     5786.42     5538.44    222.79 o
  -4  -1   2     4278.33     4139.88     91.52 o
  -3  -1   2     2130.55     2134.05     63.50 o
  -2  -1   2    21524.04    21023.69    583.42 o
  -1  -1   2    17655.20    17623.64    167.23 o
   1  -1   2     5939.26     6347.69    144.85 o
   2  -1   2      789.58      789.10     19.52 o
   3  -1   2    10104.43    10328.25    156.93 o
   4  -1   2      549.91      573.59     21.28 o
   5  -1   2     8542.62     8456.57    135.32 o
   6  -1   2    16208.39    15881.10    156.59 o
   7  -1   2     2274.06     2247.10    164.56 o
   8  -1   2       17.20       33.17     80.97 o
   9  -1   2     2440.08     2426.06    158.36 o
  -9   0   2       15.96        0.00    123.46 o
  -8   0   2     5545.57     5688.35    159.12 o
  -7   0   2    12402.23    12326.41    239.53 o
  -6   0   2      594.68      668.95     65.80 o
  -5   0   2       31.08       34.92     47.81 o
  -4   0   2     1882.79     1785.04     67.63 o
  -3   0   2     7288.00     7132.66    206.97 o
  -2   0   2     4815.40     4692.00     93.25 o
  -1   0   2     1267.24     1268.83     39.83 o
   2   0   2       76.23       95.78     24.74 o
   3   0   2     1452.77     1453.84     42.71 o
   4   0   2    14280.00    13632.08    182.39 o
   5   0   2    15495.59    14160.88    306.08 o
   6   0   2      543.88      487.33     33.43 o
   7   0   2     4059.20     3848.01    244.44 o
   8   0   2    10146.23    10797.53    255.63 o
   9   0   2     1864.06     1846.06    142.33 o
  10   0   2       13.83       14.57    106.50 o
  -8   1   2     2770.62     2905.70    193.10 o
  -7   1   2       20.62        0.00     98.89 o
  -6   1   2     4107.78     4180.20    190.14 o
  -5   1   2    15899.89    14771.99    852.55 o
  -4   1   2     2944.60     2949.76     85.81 o
  -3   1   2        7.26       40.84     71.93 o
  -2   1   2     1506.57     1450.42     99.38 o
  -1   1   2    14306.85    15205.27    213.24 o
   2   1   2    19242.01    19247.46    235.47 o
   3   1   2     3815.76     3433.97    287.21 o
   4   1   2     1305.92     1303.53     50.09 o
   5   1   2     1324.06     1307.45     50.98 o
   6   1   2     7721.40     7835.62    116.14 o
   7   1   2     9355.53     9413.93    164.30 o
   8   1   2      329.54      300.65     81.27 o
   9   1   2     3545.14     3669.03    166.86 o
  10   1   2     5470.10     5534.26    219.01 o
  -8   2   2      859.17      849.15    138.06 o
  -7   2   2     2520.43     2535.39    129.36 o
  -5   2   2       75.62       96.27     90.56 o
  -4   2   2    10593.96    10784.41    262.72 o
  -3   2   2     4229.46     4063.32    156.85 o
  -2   2   2     3969.29     3931.21    150.54 o
   0   2   2     2457.23     2438.39     84.15 o
   1   2   2    16060.11    15734.62    121.56 o
   2   2   2     1569.29     1548.28     33.90 o
   3   2   2     6436.39     6545.88    114.20 o
   4   2   2    33912.19    34167.11    513.36 o
   5   2   2     4726.14     4471.29     74.69 o
   6   2   2      704.90      748.51     37.10 o
   7   2   2     1205.59     1143.44     71.41 o
   8   2   2     6061.59     6088.39    115.63 o
   9   2   2     6196.56     5852.30    199.69 o
  10   2   2      109.92      125.54    101.08 o
  11   2   2     2011.56     1976.22    167.86 o
  -8   3   2     2617.28     2351.01    202.99 o
  -7   3   2       48.78        3.34    118.53 o
  -6   3   2      729.60      715.65     91.37 o
  -5   3   2     5701.06     5928.83    165.65 o
  -4   3   2     3166.31     3192.57    190.20 o
  -3   3   2      137.36      154.03     62.48 o
  -2   3   2    18528.78    18625.01    597.68 o
  -1   3   2     8790.62     8118.08    202.56 o
   0   3   2     1687.14     1802.75     82.66 o
   1   3   2      322.22      307.05     41.03 o
   2   3   2     2522.00     2627.42    157.40 o
   3   3   2    10445.81     9919.95    537.92 o
   4   3   2     2499.43     2576.84     49.66 o
   5   3   2     3789.86     3692.27    167.24 o
   6   3   2    13636.84    13716.55    185.68 o
   7   3   2     6408.23     6370.56    120.14 o
   8   3   2      333.51      318.53     52.37 o
   9   3   2     1201.61     1211.44    119.67 o
  10   3   2     4519.19     4737.62    204.35 o
  11   3   2     3023.15     3224.68    192.21 o
  -8   4   2     2965.86     3093.11    213.03 o
  -7   4   2     7287.92     6772.79    275.46 o
  -6   4   2     2653.73     2616.60    264.91 o
  -5   4   2       67.33       48.84     70.80 o
  -4   4   2      694.76      692.07     89.77 o
  -3   4   2     2367.96     2073.92    126.04 o
  -2   4   2     3957.54     3722.93     69.99 o
  -1   4   2     1278.30     1332.43     85.69 o
   0   4   2    12665.53    12911.78    289.84 o
   1   4   2    23559.31    24771.92    506.63 o
   2   4   2      297.55      221.49     40.17 o
   3   4   2      604.01      610.30     57.77 o
   4   4   2     9653.25     9604.78    282.54 o
   5   4   2     8754.70     8515.38    108.85 o
   6   4   2     2047.49     2020.34     78.03 o
   7   4   2     2538.64     2624.65     91.29 o
   8   4   2     6362.15     6465.51    231.13 o
   9   4   2     4299.62     4449.44    182.11 o
  10   4   2      111.89      237.15    103.04 o
  11   4   2      659.16      503.32    126.05 o
  -7   5   2       65.47       54.92    114.83 o
  -6   5   2     2391.12     2493.95    144.39 o
  -5   5   2    11783.91    13054.07    253.34 o
  -4   5   2     2027.48     1977.51    117.48 o
  -3   5   2        3.13        0.00     30.74 o
  -2   5   2     2082.85     2274.24     63.73 o
  -1   5   2     3852.64     3871.63    132.28 o
   0   5   2     4309.29     4516.94    171.14 o
   1   5   2     1467.30     1473.15     65.16 o
   2   5   2     6473.67     6602.56    105.69 o
   3   5   2    11951.01    12625.04    241.66 o
   4   5   2      985.84      985.71     54.18 o
   5   5   2      628.63      644.98     49.73 o
   6   5   2     5380.30     5510.04    123.91 o
   7   5   2     7623.64     7546.54    148.31 o
   8   5   2     1524.58     1492.18     87.35 o
   9   5   2     1564.49     1516.42     91.71 o
  10   5   2     4347.29     4768.61    208.39 o
  11   5   2      751.42      748.07    138.51 o
  -7   6   2     1170.61     1224.78    184.59 o
  -6   6   2     2288.47     2998.56    217.70 o
  -5   6   2       60.07      132.88     96.35 o
  -4   6   2     2934.56     2974.97    144.19 o
  -3   6   2     7356.87     6580.48    371.65 o
  -2   6   2     1607.50     1598.70     97.30 o
  -1   6   2      174.13      206.51     76.07 o
   0   6   2     3427.83     3640.29    175.56 o
   1   6   2     4554.07     4456.01    103.76 o
   2   6   2     3567.18     3585.77    106.37 o
   3   6   2     1160.82     1122.11     62.16 o
   4   6   2    15797.25    15999.07    755.82 o
   5   6   2     3074.49     3052.14     84.66 o
   6   6   2      650.79      594.16     58.38 o
   7   6   2      673.26      620.72     74.46 o
   8   6   2     4516.81     4581.52    135.61 o
   9   6   2     4893.32     4951.24    354.70 o
  10   6   2      633.58      551.62    124.80 o
  -6   7   2      674.18      738.63    163.58 o
  -5   7   2     2576.26     2525.98    243.33 o
  -4   7   2     2740.67     2535.61    145.22 o
  -3   7   2        2.75       25.91     90.29 o
  -2   7   2     7409.04     7217.90    213.70 o
  -1   7   2     8231.13     7734.59    202.70 o
   0   7   2     1297.08     1285.85    106.92 o
   1   7   2      138.46      107.33     57.02 o
   2   7   2     2536.49     2499.06     88.80 o
   3   7   2     8049.26     8564.46    252.58 o
   4   7   2     4296.73     4348.83    175.03 o
   5   7   2      329.59      309.48     56.84 o
   6   7   2    11500.26    11909.34    262.41 o
   7   7   2     3929.28     4118.23    133.81 o
   8   7   2      450.35      439.02     77.35 o
   9   7   2      337.12      308.45     80.94 o
  10   7   2     2295.68     2140.88    170.11 o
  -5   8   2       88.43       37.92    112.16 o
  -4   8   2      333.75      385.08    115.58 o
  -3   8   2     1090.01     1032.59    121.90 o
  -2   8   2     5744.69     5396.11    269.11 o
  -1   8   2       47.92       19.21     92.70 o
   0   8   2     7216.90     7116.58    210.80 o
   1   8   2     5906.58     6043.69    165.68 o
   2   8   2     1570.23     1685.62     86.57 o
   3   8   2      132.18      111.61     58.74 o
   4   8   2     2014.84     1986.74     89.14 o
   5   8   2     2216.11     2252.96     94.14 o
   6   8   2     3224.20     3387.64    138.74 o
   7   8   2      780.96      678.86     77.64 o
   8   8   2     5049.50     5080.41    265.52 o
   9   8   2     1637.10     1628.50    113.96 o
  10   8   2      185.33      340.78    116.79 o
  -4   9   2     1625.81     1695.32    150.83 o
  -3   9   2       37.41       91.82    107.98 o
  -2   9   2     1575.21     1520.40     86.33 o
  -1   9   2     1220.19     1304.95     85.41 o
   0   9   2     3248.00     3127.03    123.08 o
   1   9   2      109.08      153.15     70.00 o
   2   9   2     7733.07     7458.17    161.26 o
   3   9   2     5356.77     5529.31    139.04 o
   4   9   2      796.13      900.52     82.07 o
   5   9   2       76.77       44.12     65.20 o
   6   9   2     3403.70     3697.28    124.37 o
   7   9   2     4565.71     4823.74    138.01 o
   8   9   2      895.04      900.34    105.57 o
   9   9   2      721.96      700.27    105.50 o
  -3  10   2     4952.58     4833.14    220.14 o
  -2  10   2     2275.02     1992.63    164.17 o
  -1  10   2        3.66        5.30     60.34 o
   0  10   2      947.99     1081.62     97.70 o
   1  10   2     4497.81     4634.48    144.91 o
   2  10   2     2972.15     2925.88    121.57 o
   3  10   2       56.83       60.77     72.15 o
   4  10   2     3825.84     3997.69    132.82 o
   5  10   2     2872.05     3205.71    201.49 o
   6  10   2      688.25      706.48     98.21 o
   7  10   2      175.02      134.40     79.65 o
   8  10   2     1351.39     1188.36    118.48 o
  -1  11   2     3329.36     3243.13    206.64 o
   0  11   2     1503.46     1418.03    116.75 o
   1  11   2        0.30       20.84     84.83 o
   2  11   2      938.30      865.63    100.57 o
   3  11   2     3669.41     3689.46    140.09 o
   4  11   2     2214.55     2226.53    119.07 o
   5  11   2      112.08       30.06     82.53 o
   6  11   2     3109.21     3365.22    136.58 o
   7  11   2     1901.89     1840.99    219.63 o
   1  12   2     4002.82     3996.56    156.63 o
   2  12   2      978.24      887.24    110.55 o
   3  12   2        0.03       -0.04     87.23 o
   4  12   2     1107.34     1058.92    107.04 o
  -3 -11   3     1082.12     1064.53    133.22 o
  -2 -11   3      132.85       62.98     90.39 o
  -1 -11   3     1271.62     1319.32    116.09 o
   0 -11   3     6883.50     6724.47    269.00 o
  -6 -10   3     4028.44     4089.34    324.15 o
  -5 -10   3     3570.67     3966.85    307.69 o
  -4 -10   3      933.84      924.89    216.31 o
  -3 -10   3      180.79      170.39    109.47 o
  -2 -10   3     1902.14     1806.75    120.39 o
  -1 -10   3     2093.00     1972.00    118.40 o
   0 -10   3       47.66        0.00     78.72 o
   1 -10   3     1969.89     1992.21    115.10 o
   2 -10   3     6136.82     5282.30    341.32 o
   3 -10   3     2118.96     1943.43    113.91 o
  -7  -9   3     1760.69     1845.18    119.95 o
  -6  -9   3      824.57      724.12     90.49 o
  -5  -9   3      283.06      313.85     76.07 o
  -4  -9   3     7349.61     7224.49    169.78 o
  -3  -9   3     2458.49     2371.65    106.10 o
  -2  -9   3      843.61      825.15     65.34 o
  -1  -9   3     1029.44     1022.34     66.67 o
   0  -9   3     2081.09     2000.44     78.77 o
   1  -9   3     1373.34     1285.29     96.50 o
   2  -9   3        8.05        0.00     69.60 o
   3  -9   3     3620.11     3411.49    151.45 o
   4  -9   3     6652.71     5908.05    465.90 o
  -8  -8   3     2017.43     1882.44    124.80 o
  -7  -8   3       64.40       88.41     76.62 o
  -6  -8   3     1750.83     1793.98    107.44 o
  -5  -8   3     2625.55     2591.39    180.49 o
  -4  -8   3      453.72      517.10     70.69 o
  -3  -8   3      469.06      381.51     68.56 o
  -2  -8   3    10398.42    10501.17    157.14 o
  -1  -8   3     8006.45     7796.50    163.49 o
   0  -8   3      342.85      389.01     50.42 o
   1  -8   3     1059.44     1116.13     73.03 o
   2  -8   3     3533.31     3293.39     89.64 o
   3  -8   3     2773.15     2896.84    238.44 o
   4  -8   3       24.69       11.06     64.53 o
   5  -8   3     2724.24     3060.26    223.43 o
  -8  -7   3     2030.67     2158.88    122.03 o
  -7  -7   3     6987.56     7069.38    416.65 o
  -6  -7   3     2418.22     2452.81    110.59 o
  -5  -7   3      199.50      186.48     64.43 o
  -4  -7   3     2079.27     2250.34     95.05 o
  -3  -7   3     2925.97     3169.02    100.11 o
  -2  -7   3      875.76      798.00     60.31 o
  -1  -7   3     1957.09     1993.05     64.41 o
   0  -7   3     6213.31     6292.20    101.13 o
   1  -7   3     9823.66     9982.11    195.02 o
   2  -7   3      280.84      296.84     60.49 o
   3  -7   3     1297.31     1282.52     78.96 o
   4  -7   3     3104.34     3069.73    102.48 o
   5  -7   3     2105.55     1959.27    122.49 o
   6  -7   3       42.98       13.28    108.41 o
  -9  -6   3     1578.50     1606.11    160.40 o
  -8  -6   3     1128.94     1101.35    101.79 o
  -7  -6   3        6.99        0.00     69.32 o
  -6  -6   3     2501.27     2507.02    110.11 o
  -5  -6   3     7937.08     7817.21    181.63 o
  -4  -6   3     2058.39     2152.00     89.13 o
  -3  -6   3      369.47      378.64     52.99 o
  -2  -6   3     4667.51     4755.85     94.22 o
  -1  -6   3     4200.24     4546.98    105.82 o
   0  -6   3      705.14      679.11     44.71 o
   1  -6   3     3207.26     3329.00     74.95 o
   2  -6   3    12369.88    12096.66    449.02 o
   3  -6   3     7813.08     7971.55    211.84 o
   4  -6   3      294.08      332.90     56.28 o
   5  -6   3      764.94      711.21    103.06 o
   6  -6   3     2196.24     2346.44    162.18 o
  -9  -5   3        1.69        0.00     84.37 o
  -8  -5   3     1389.78     1322.35    100.26 o
  -7  -5   3     3617.18     3450.77    126.51 o
  -6  -5   3     1240.20     1274.35    132.20 o
  -5  -5   3       33.90       31.66     43.64 o
  -4  -5   3     7224.00     7336.99    234.42 o
  -3  -5   3     9596.63     9770.65    141.71 o
  -2  -5   3     2751.41     2776.66     76.06 o
  -1  -5   3      779.42      830.24     51.26 o
   0  -5   3     2369.04     2543.00    121.62 o
   1  -5   3     5661.33     5909.77    142.39 o
   2  -5   3      973.49      945.52     58.27 o
   3  -5   3     3037.27     3034.42    128.43 o
   4  -5   3    16113.43    17341.46    807.80 o
   5  -5   3     5350.68     5163.95    208.85 o
   6  -5   3      186.37      193.23     57.18 o
  -9  -4   3     4155.39     4026.12    151.96 o
  -8  -4   3     3342.35     3294.71    129.90 o
  -7  -4   3        2.53        1.18     65.95 o
  -6  -4   3     1243.46     1282.18     81.52 o
  -5  -4   3     3030.36     3051.62     80.06 o
  -4  -4   3     1948.71     2017.57     77.50 o
  -3  -4   3      147.13      164.33     39.53 o
  -2  -4   3    20641.71    20433.09    296.61 o
  -1  -4   3    16488.13    16192.68    409.62 o
   0  -4   3     2739.34     2730.34     79.93 o
   1  -4   3      974.51      942.75     60.68 o
   2  -4   3     3601.69     3595.06    244.41 o
   3  -4   3     5253.84     5593.76    286.58 o
   4  -4   3      771.15      757.29     48.16 o
   5  -4   3     2515.28     2559.51    138.97 o
   6  -4   3    12185.98    12080.73   1209.14 o
  -9  -3   3      113.41      113.23     84.82 o
  -8  -3   3     2759.07     2897.47    153.65 o
  -7  -3   3     8703.37     8852.26    178.81 o
  -6  -3   3     4015.45     3851.57    117.09 o
  -5  -3   3       14.23       19.44     47.74 o
  -4  -3   3     1384.84     1245.99     54.98 o
  -3  -3   3     3198.71     3203.54    110.28 o
  -2  -3   3     3931.52     4131.46    155.58 o
  -1  -3   3      429.93      502.64     30.95 o
   0  -3   3    13109.76    13216.09    248.48 o
   1  -3   3    22709.99    22185.82   1094.24 o
   2  -3   3     3516.88     3970.04     74.16 o
   3  -3   3      713.65      728.29     55.44 o
   4  -3   3     2109.01     2000.15     69.41 o
   5  -3   3     4738.50     4706.85    221.38 o
   6  -3   3      336.44      287.63     42.75 o
   7  -3   3     4410.41     4307.32    134.24 o
  -9  -2   3      881.81      876.39    104.34 o
  -8  -2   3     2187.43     2155.32    117.73 o
  -7  -2   3       33.98       33.79     65.82 o
  -6  -2   3     3916.36     3673.40    114.65 o
  -5  -2   3    10045.92     9910.12    156.98 o
  -4  -2   3     4822.99     4687.38     89.51 o
  -3  -2   3      193.32      189.98     38.37 o
  -2  -2   3     4107.03     4097.59    107.77 o
  -1  -2   3     5655.24     5925.27    124.18 o
   0  -2   3     1096.06     1126.81     54.43 o
   1  -2   3     2500.29     2616.71     94.11 o
   2  -2   3    18089.02    18039.89    409.02 o
   3  -2   3    11971.71    12133.58    442.11 o
   4  -2   3     1468.47     1370.81     48.49 o
   5  -2   3     1138.75     1118.16     35.03 o
   6  -2   3     3557.89     3506.45     92.62 o
   7  -2   3     6836.59     6545.95    159.25 o
  -9  -1   3       77.05      113.95     89.36 o
  -8  -1   3     1392.79     1469.46    105.20 o
  -7  -1   3     5662.14     5789.07    173.47 o
  -6  -1   3     1069.80     1122.35     77.18 o
  -5  -1   3       23.81       39.79     49.52 o
  -4  -1   3     7627.19     7649.10    124.90 o
  -3  -1   3    18433.59    18645.83    513.50 o
  -2  -1   3     6477.78     6363.49    200.07 o
  -1  -1   3      112.34      125.26     23.03 o
   0  -1   3      128.12      181.41     37.82 o
   1  -1   3    49073.79    47486.14   2305.12 o
   2  -1   3      753.85      755.19     21.67 o
   3  -1   3      992.68     1001.53     23.69 o
   4  -1   3    15416.51    15242.72    157.13 o
   5  -1   3    12667.92    12020.40    279.30 o
   6  -1   3      942.31      799.99    134.35 o
   7  -1   3      892.83     1000.46     59.80 o
   8  -1   3     1013.73     1116.71     68.11 o
   9  -1   3     5201.79     5181.45    199.46 o
  -9   0   3     4615.87     4255.14    251.89 o
  -8   0   3     4651.47     4237.99    236.63 o
  -7   0   3       31.75       81.65     65.44 o
  -6   0   3      313.09      312.84     62.60 o
  -5   0   3     7732.91     7547.84    142.36 o
  -4   0   3     2338.56     2325.29     79.62 o
  -3   0   3        2.85       21.72     22.87 o
  -2   0   3     8896.65     8631.35     98.20 o
  -1   0   3    16088.41    16825.61    250.33 o
   0   0   3    10861.15    11045.30    109.24 o
   1   0   3      414.68      402.65     29.15 o
   2   0   3     1036.35     1231.14     29.55 o
   3   0   3     5446.41     5464.25    105.81 o
   4   0   3     1646.45     1574.56     49.34 o
   5   0   3     3256.17     3236.74     71.89 o
   6   0   3    13305.75    12556.29    536.81 o
   7   0   3     8523.86     8303.28    232.72 o
   8   0   3      513.98      544.45     57.47 o
   9   0   3      958.69      962.92    109.98 o
  10   0   3     2806.64     2951.80    169.33 o
  -8   1   3     1864.05     2048.02    191.64 o
  -7   1   3     7590.70     7819.25    282.00 o
  -6   1   3     4038.37     3587.27    191.15 o
  -5   1   3       20.19       38.71     86.76 o
  -4   1   3     1689.25     1636.64    125.14 o
  -3   1   3     6765.79     7305.41    203.68 o
  -2   1   3      935.25      870.25     91.30 o
  -1   1   3       33.17       33.64     21.10 o
   0   1   3    17937.82    18388.13    280.18 o
   1   1   3    38120.43    39157.73    514.92 o
   2   1   3     4399.39     4343.53     43.42 o
   3   1   3       12.15        6.67     13.41 o
   4   1   3     5528.21     5077.65    441.97 o
   5   1   3     4127.22     4059.31     80.62 o
   6   1   3      868.69      797.54     52.50 o
   7   1   3     2733.42     2639.17     85.14 o
   8   1   3     9453.01     9353.96    150.58 o
   9   1   3     7264.05     7585.98    223.72 o
  10   1   3      362.32      341.27    108.65 o
  11   1   3      247.23      275.73    112.00 o
  -8   2   3     1180.67     1133.09    167.00 o
  -6   2   3     2719.43     2904.95    192.54 o
  -5   2   3    15822.90    15819.60    355.08 o
  -4   2   3     8905.11     8416.34    251.28 o
  -3   2   3       72.96       83.76     89.28 o
  -2   2   3     1044.80      872.50    101.36 o
  -1   2   3     2951.23     2918.73     76.38 o
   0   2   3     3160.45     3256.59     86.01 o
   1   2   3      223.27      221.73     26.74 o
   2   2   3     8620.03     8399.58    170.87 o
   3   2   3    21875.66    22798.90    329.87 o
   4   2   3     4448.82     4509.85     81.04 o
   5   2   3      232.37      221.18     18.13 o
   6   2   3     3641.42     3518.65     60.28 o
   7   2   3     4522.43     4334.56    122.50 o
   8   2   3      886.16      880.00     96.37 o
   9   2   3     2058.99     2193.79    140.25 o
  10   2   3     7154.03     7183.36    235.62 o
  11   2   3     2970.43     3083.87    194.35 o
  -8   3   3      798.18      706.66    171.81 o
  -7   3   3     2363.07     2466.37    194.99 o
  -6   3   3     2350.40     2431.38    232.37 o
  -5   3   3      210.10      213.68     82.11 o
  -4   3   3     4571.86     4472.39    184.56 o
  -3   3   3    15157.48    14583.77    232.37 o
  -2   3   3     8570.34     8894.16    174.86 o
  -1   3   3       49.55       43.01     60.82 o
   0   3   3     2277.81     1951.62    142.10 o
   1   3   3     3095.68     3094.78     67.54 o
   2   3   3     2514.03     2386.90     73.11 o
   3   3   3      329.65      311.95     27.05 o
   4   3   3    13968.51    13965.89    381.63 o
   5   3   3    11628.03    10916.94    112.34 o
   6   3   3     1610.84     1624.42     48.47 o
   7   3   3      694.74      709.66     51.95 o
   8   3   3     1749.66     1778.76     67.50 o
   9   3   3     5819.28     5659.45    198.09 o
  10   3   3      738.75      625.08    119.78 o
  11   3   3      980.71     1061.18    137.16 o
  -8   4   3     3918.98     3388.77    238.08 o
  -7   4   3      267.44      160.47    140.92 o
  -6   4   3     1415.12     1356.32    124.10 o
  -5   4   3     3482.29     3477.63    153.58 o
  -4   4   3     4011.87     4535.85    205.06 o
  -3   4   3      329.73      364.63     76.65 o
  -2   4   3     4558.33     4614.04    140.73 o
  -1   4   3    16982.35    16972.34    239.25 o
   0   4   3     5143.97     4977.68    133.61 o
   1   4   3      134.02      150.18     64.00 o
   2   4   3      214.06      183.39     42.23 o
   3   4   3     4828.89     4847.92    123.97 o
   4   4   3     2629.23     2543.86     64.17 o
   5   4   3      618.78      647.07     42.18 o
   6   4   3    12046.34    12161.08    157.42 o
   7   4   3     9001.23     9138.49    257.86 o
   8   4   3      888.83      857.55     62.24 o
   9   4   3      690.17      749.69    109.10 o
  10   4   3     1016.75     1220.58    130.89 o
  11   4   3     2574.19     2600.31    178.35 o
  -7   5   3     6596.74     7322.86    317.22 o
  -6   5   3     4361.47     4567.34    183.20 o
  -5   5   3      390.96      346.86    100.96 o
  -4   5   3     1383.01     1441.83    112.80 o
  -3   5   3     3929.14     3770.20    148.65 o
  -2   5   3     2758.26     2688.80    126.80 o
  -1   5   3      164.96      173.51     70.03 o
   0   5   3     8398.96     8112.31    178.44 o
   1   5   3    17357.93    17210.48    308.38 o
   2   5   3     1685.83     1589.61     64.13 o
   3   5   3      188.68      168.67     45.55 o
   4   5   3     1247.35     1265.46     58.42 o
   5   5   3     5089.57     5068.88     96.46 o
   6   5   3      968.53      991.80     55.98 o
   7   5   3      801.86      834.33     69.58 o
   8   5   3    10036.45     9858.94    175.90 o
   9   5   3     7793.64     7882.08    235.71 o
  10   5   3      645.48      677.39    120.08 o
  11   5   3      121.12      136.83    111.94 o
  -7   6   3      417.09      550.71    158.70 o
  -6   6   3      962.36      943.28    123.96 o
  -5   6   3    10893.52    11229.62    267.13 o
  -4   6   3     6077.32     6311.97    200.01 o
  -3   6   3      525.97      557.13    179.11 o
  -2   6   3      302.34      445.97     92.95 o
  -1   6   3     6296.82     6303.29    179.09 o
   0   6   3     2572.91     2580.51    123.33 o
   1   6   3        7.29       33.03     53.99 o
   2   6   3     7989.54     7973.95    130.80 o
   3   6   3    16539.21    17088.81    181.55 o
   4   6   3     4752.98     4817.34    102.60 o
   5   6   3      115.45      137.20     46.21 o
   6   6   3      634.28      611.73     57.15 o
   7   6   3     4743.44     4624.65    134.18 o
   8   6   3     1552.67     1484.13    113.06 o
   9   6   3      663.60      598.07     78.49 o
  10   6   3     5069.04     5344.67    218.72 o
  -6   7   3     2099.20     2050.24    220.59 o
  -5   7   3      489.08      554.05    119.60 o
  -4   7   3     1589.80     1460.59    133.90 o
  -3   7   3     8099.37     8352.27    306.07 o
  -2   7   3     6202.71     6002.65    169.19 o
  -1   7   3      394.76      392.63     94.34 o
   0   7   3      494.02      459.38     93.53 o
   1   7   3     2313.08     2466.57     95.73 o
   2   7   3     1885.44     2025.29     97.53 o
   3   7   3       77.59       65.07     52.75 o
   4   7   3    10268.00    10133.82    155.96 o
   5   7   3     5191.89     5387.47    211.23 o
   6   7   3     2683.45     2697.58     91.02 o
   7   7   3      148.41      182.11     56.44 o
   8   7   3     1951.95     1837.02    101.94 o
   9   7   3     2411.13     2484.38    121.43 o
  10   7   3      818.43      713.35    122.31 o
  -5   8   3     1967.53     2013.23    209.28 o
  -4   8   3     1805.59     1830.40    151.17 o
  -3   8   3      373.39      377.88    110.72 o
  -2   8   3     2988.26     2792.71    161.81 o
  -1   8   3     9712.16     9390.53    513.60 o
   0   8   3     4939.76     4829.88    275.61 o
   1   8   3       24.33       29.19     65.65 o
   2   8   3     1979.78     1922.99     91.50 o
   3   8   3     4565.76     4719.33    123.62 o
   4   8   3     2106.30     2165.63     92.55 o
   5   8   3       34.24       17.01     57.69 o
   6   8   3     8108.02     8443.60    156.57 o
   7   8   3     6047.08     6310.58    194.06 o
   8   8   3     1858.70     1833.48    112.25 o
   9   8   3       46.81       14.46     81.93 o
  10   8   3     1398.76     1556.87    158.09 o
  -4   9   3      283.75      297.53    129.93 o
  -3   9   3     1794.68     1758.89    156.42 o
  -2   9   3     3248.71     3282.09    256.95 o
  -1   9   3      384.20      378.11    113.94 o
   0   9   3     2255.42     2303.99    156.98 o
   1   9   3     6599.02     6778.47    267.48 o
   2   9   3     6820.77     6553.01    164.29 o
   3   9   3        1.41       43.76     68.30 o
   4   9   3     1319.65     1232.79     87.70 o
   5   9   3     2373.30     2404.74    105.44 o
   6   9   3     2490.13     2540.56    109.33 o
   7   9   3       63.64       11.60     68.57 o
   8   9   3     4155.50     4302.14    133.32 o
   9   9   3     3292.10     3380.07    243.48 o
  -3  10   3      485.33      502.44    135.84 o
  -2  10   3      557.59      528.95    132.96 o
  -1  10   3     1519.15     1448.08     93.86 o
   0  10   3     1525.62     1562.80    114.86 o
   1  10   3      162.37      184.49     81.01 o
   2  10   3     3777.77     3465.99    203.43 o
   3  10   3     6320.62     6622.71    163.27 o
   4  10   3     3595.06     3624.81    142.90 o
   5  10   3        4.67        0.00     75.46 o
   6  10   3     1075.43     1025.53     93.54 o
   7  10   3     1953.34     2003.06    109.52 o
   8  10   3     1109.43     1050.61    100.44 o
  -1  11   3      463.82      527.94    112.02 o
   0  11   3      366.95      469.47    101.10 o
   1  11   3     1719.48     1630.82    179.47 o
   2  11   3     2300.42     2210.90    124.40 o
   3  11   3       42.55        0.00     84.89 o
   4  11   3     2987.06     2915.97    156.76 o
   5  11   3     7409.65     7434.88    263.07 o
   6  11   3     2000.04     1980.50    131.60 o
   7  11   3        0.50       50.67     85.38 o
   1  12   3      337.08      316.94     96.18 o
   2  12   3      491.22      400.21     98.72 o
   3  12   3      973.04     1066.09    111.36 o
   4  12   3     2184.12     2250.30    133.01 o
   5  12   3       60.84       48.41     91.07 o
  -5 -10   4      203.70      212.03    105.86 o
  -4 -10   4     4898.33     5222.17    208.33 o
  -3 -10   4      953.79      855.64    127.35 o
  -2 -10   4      737.59      781.19    119.43 o
  -1 -10   4       67.54      101.39     87.26 o
   0 -10   4     2477.85     2242.60    125.37 o
   1 -10   4     3266.73     3398.23    246.65 o
   2 -10   4      254.79      204.82     91.00 o
  -6  -9   4      866.80      862.39    218.23 o
  -5  -9   4     4404.14     4931.17    314.35 o
  -4  -9   4     2800.72     2755.83    156.56 o
  -3  -9   4      110.62      109.98    101.31 o
  -2  -9   4     6009.00     6273.50    199.37 o
  -1  -9   4     2588.74     2576.63    125.36 o
   0  -9   4      910.54      862.76    114.41 o
   1  -9   4       78.86      101.54     73.92 o
   2  -9   4     2811.20     2694.39    190.68 o
   3  -9   4     3988.53     4070.54    280.40 o
   4  -9   4      165.32      201.62     88.20 o
  -7  -8   4     2751.25     2745.39    128.87 o
  -6  -8   4     2308.79     2434.04    119.15 o
  -5  -8   4      193.40      142.29     94.44 o
  -4  -8   4     1051.10     1055.47     78.94 o
  -3  -8   4     3276.73     3151.06    113.90 o
  -2  -8   4     2899.78     2886.26    102.85 o
  -1  -8   4      579.27      611.68     81.10 o
   0  -8   4     3987.47     3975.89    128.91 o
   1  -8   4     1533.03     1531.90     94.81 o
   2  -8   4      783.96      790.91     94.72 o
   3  -8   4      371.78      361.48     74.27 o
   4  -8   4     4768.91     4724.09    561.20 o
   5  -8   4     3840.59     3645.74    217.07 o
  -8  -7   4     2680.48     2785.07    319.27 o
  -7  -7   4        0.66        0.00     77.60 o
  -6  -7   4     4109.35     3838.56    199.81 o
  -5  -7   4     3548.20     3666.78    120.66 o
  -4  -7   4     2115.82     2077.17     92.31 o
  -3  -7   4      187.95      158.69     52.24 o
  -2  -7   4     3055.27     3022.63     80.87 o
  -1  -7   4     8117.98     7869.41    177.84 o
   0  -7   4     1489.78     1470.26     57.93 o
   1  -7   4      886.26      872.71     52.41 o
   2  -7   4     4593.70     4448.05    197.27 o
   3  -7   4     1848.41     1950.43     93.10 o
   4  -7   4      458.27      461.56     68.18 o
   5  -7   4      522.61      480.48     81.43 o
  -8  -6   4      530.25      548.80     90.24 o
  -7  -6   4     4949.15     4758.22    147.85 o
  -6  -6   4     3876.43     4118.00    106.44 o
  -5  -6   4        8.67        0.00     59.29 o
  -4  -6   4     3432.69     3538.79    107.88 o
  -3  -6   4     3414.86     3506.46    134.03 o
  -2  -6   4     2181.27     2286.76     75.91 o
  -1  -6   4       21.27       37.92     33.70 o
   0  -6   4     2663.34     2741.39     64.06 o
   1  -6   4    11237.13    11354.78    119.95 o
   2  -6   4     1750.08     1770.44    134.46 o
   3  -6   4      919.95      960.72     67.83 o
   4  -6   4     5288.71     5105.04    136.61 o
   5  -6   4     1724.17     1742.94    278.93 o
   6  -6   4      368.41      353.27     67.27 o
  -9  -5   4     3570.53     3803.86    324.69 o
  -8  -5   4     2196.12     2220.29    123.12 o
  -7  -5   4      305.14      213.16     73.75 o
  -6  -5   4      810.51      865.97     79.71 o
  -5  -5   4     6469.11     6419.78    116.12 o
  -4  -5   4     5413.05     5276.50    119.82 o
  -3  -5   4        3.02        0.00     40.07 o
  -2  -5   4     5457.35     5450.98     96.97 o
  -1  -5   4     5305.25     5316.95    225.29 o
   0  -5   4     1605.15     1645.66     46.37 o
   1  -5   4       42.29       40.24     29.49 o
   2  -5   4     4998.92     4878.70    345.57 o
   3  -5   4     9030.05     8265.62    284.46 o
   4  -5   4     2325.01     2419.67    138.18 o
   5  -5   4      699.14      728.49     58.73 o
   6  -5   4     3908.15     3981.00    162.05 o
  -9  -4   4      189.92      189.97    100.09 o
  -8  -4   4     2073.79     2038.72    116.48 o
  -7  -4   4     5154.96     5265.26    204.32 o
  -6  -4   4     3250.46     3367.06    234.70 o
  -5  -4   4      499.15      431.34     51.38 o
  -4  -4   4     1156.57     1137.74     68.80 o
  -3  -4   4     4531.92     4259.42     94.15 o
  -2  -4   4     8371.85     8616.37    119.22 o
  -1  -4   4      161.15      192.62     28.02 o
   0  -4   4     5449.82     5447.70     82.89 o
   1  -4   4     4774.70     4803.99     63.38 o
   2  -4   4     2168.05     2109.51     68.27 o
   3  -4   4       72.01       78.58     40.72 o
   4  -4   4     7261.90     7025.27    307.13 o
   5  -4   4     5244.39     5231.93     97.50 o
   6  -4   4     1750.65     1702.96     99.03 o
   7  -4   4     1107.03     1155.79     97.53 o
  -9  -3   4     1838.33     1750.65    123.73 o
  -8  -3   4     4413.60     4603.77    187.37 o
  -7  -3   4      154.98      150.91     72.02 o
  -6  -3   4     4386.18     4227.50    198.04 o
  -5  -3   4     5566.86     5531.67    103.63 o
  -4  -3   4     2816.42     2998.07    382.78 o
  -3  -3   4      524.14      594.29     48.72 o
  -2  -3   4     4678.30     4633.15    126.47 o
  -1  -3   4     5876.81     5477.49    149.95 o
   0  -3   4     6354.36     6122.70    216.36 o
   1  -3   4      510.94      523.08     36.43 o
   2  -3   4    11490.57    11477.29    329.05 o
   3  -3   4     5559.17     5504.14     88.74 o
   4  -3   4     1410.83     1422.39     53.91 o
   5  -3   4       74.85      112.09     34.20 o
   6  -3   4     7058.41     7208.61    312.01 o
   7  -3   4     9831.94     9880.69    210.28 o
  -9  -2   4      400.04      402.03     95.20 o
  -8  -2   4      439.91      527.84     89.50 o
  -7  -2   4     3293.59     3296.57    126.35 o
  -6  -2   4     9275.95     9515.94    176.24 o
  -5  -2   4       69.00      113.84     54.48 o
  -4  -2   4     4691.72     4696.37    183.55 o
  -3  -2   4     9791.74     9338.44    102.44 o
  -2  -2   4     3633.96     3520.71    153.47 o
  -1  -2   4      209.56      211.92     23.79 o
   0  -2   4     2144.70     1964.79    145.99 o
   1  -2   4    18893.57    18827.25    545.59 o
   2  -2   4    12370.45    12707.00    219.51 o
   3  -2   4      220.03      220.01     31.82 o
   4  -2   4     3863.06     3811.27     66.27 o
   5  -2   4     3976.93     4358.40    143.23 o
   6  -2   4     1293.40     1354.34     62.93 o
   7  -2   4      523.21      508.74     74.09 o
   8  -2   4     2193.47     2210.52    117.55 o
  -9  -1   4     3995.16     3902.80    253.62 o
  -8  -1   4     2946.28     3039.96    132.41 o
  -7  -1   4      673.79      711.66     84.54 o
  -6  -1   4      808.64      859.34     78.66 o
  -5  -1   4     2909.93     2929.89     98.54 o
  -4  -1   4    12047.76    11442.57    186.24 o
  -3  -1   4       70.73       79.38     26.42 o
  -2  -1   4     5404.87     5356.84    137.92 o
  -1  -1   4     3967.34     3939.96     92.34 o
   0  -1   4      624.64      543.46     46.58 o
   1  -1   4        0.16        0.00     37.89 o
   2  -1   4     4394.66     4044.30    111.86 o
   3  -1   4    16120.76    16342.96    161.73 o
   4  -1   4     5256.49     5189.24    179.21 o
   5  -1   4      394.42      319.13     46.55 o
   6  -1   4     4494.51     4498.08     94.03 o
   7  -1   4     2363.13     2479.62     81.29 o
   8  -1   4      319.35      330.79     56.04 o
   9  -1   4      815.02      727.59    111.23 o
  10  -1   4     3718.28     4075.29    191.88 o
  -9   0   4      661.25      614.88    180.88 o
  -8   0   4     1642.30     1737.36    180.93 o
  -7   0   4     7074.38     7860.40    292.08 o
  -6   0   4     1837.57     1820.64    162.65 o
  -5   0   4      543.16      484.01     33.08 o
  -4   0   4     1993.18     1892.43     74.40 o
  -3   0   4    15838.35    16837.46    231.84 o
  -2   0   4     8016.14     7897.92    314.58 o
  -1   0   4        5.03        9.84     33.19 o
   0   0   4     9450.33     9462.39    106.80 o
   1   0   4    14388.12    14863.10    241.54 o
   2   0   4      996.03      938.04     25.71 o
   3   0   4      200.59      193.83     15.73 o
   4   0   4     3173.85     2906.22    143.17 o
   5   0   4    23049.21    22664.02    306.33 o
   6   0   4     3075.41     2918.54    152.07 o
   7   0   4      428.02      462.91     53.57 o
   8   0   4     2446.69     2566.86     91.37 o
   9   0   4     2946.84     3009.56    104.13 o
  10   0   4      500.00      499.47    107.91 o
  -9   1   4     3358.65     3346.19    244.37 o
  -8   1   4     5084.59     5110.32    269.16 o
  -7   1   4      646.13      657.12    152.37 o
  -6   1   4     1959.78     1883.45    169.19 o
  -5   1   4     7571.34     7687.94    259.36 o
  -4   1   4     4910.53     5102.55    204.01 o
  -3   1   4      700.90      655.34     25.72 o
  -2   1   4      214.53      165.55     22.94 o
  -1   1   4    26066.97    26593.70    276.84 o
   0   1   4    12671.49    12794.83    188.16 o
   1   1   4       42.52       42.36     26.66 o
   2   1   4     6023.40     6081.91    138.83 o
   3   1   4     4628.20     4627.82     72.76 o
   4   1   4     3064.63     3053.01     70.83 o
   5   1   4        2.61       28.61     33.96 o
   6   1   4     2977.55     3236.54    223.53 o
   7   1   4    10278.20     9997.73    146.46 o
   8   1   4     1811.17     1846.85     81.58 o
   9   1   4      643.67      649.38     84.72 o
  10   1   4     2139.53     2264.75    151.11 o
  11   1   4     1218.76     1197.66    140.93 o
  -8   2   4       29.49        0.00    144.52 o
  -7   2   4     3745.28     3786.97    236.81 o
  -6   2   4     6073.10     6279.27    269.34 o
  -5   2   4      510.00      513.79    120.42 o
  -4   2   4     5210.99     5104.22    221.36 o
  -3   2   4    10395.45     9705.64    269.51 o
  -2   2   4     2514.39     2158.58    138.34 o
  -1   2   4     1119.78     1140.31     34.46 o
   0   2   4     2256.01     2154.87     73.68 o
   1   2   4    15308.62    14780.68    561.47 o
   2   2   4    11633.73    11642.24    155.94 o
   3   2   4        5.05        2.53     21.78 o
   4   2   4     4733.95     4540.99     45.35 o
   5   2   4     5035.74     4639.16    167.02 o
   6   2   4     1277.78     1288.73     61.74 o
   7   2   4       45.04       50.52     46.42 o
   8   2   4     5226.83     5349.01    122.72 o
   9   2   4     7371.80     7660.47    218.68 o
  10   2   4     1362.28     1375.33    130.82 o
  11   2   4      359.50      342.64    107.26 o
  -8   3   4     2130.55     1857.91    204.70 o
  -7   3   4      857.06      812.25    123.45 o
  -6   3   4      307.61      278.34    100.98 o
  -4   3   4    10745.94    11098.34    323.08 o
  -3   3   4      602.01      642.62    126.90 o
  -2   3   4     4088.87     4012.76    189.17 o
  -1   3   4    15555.79    16705.00    328.19 o
   0   3   4     5701.56     5523.73    116.85 o
   1   3   4      622.22      651.29     33.62 o
   2   3   4     6254.66     5936.71    192.79 o
   3   3   4    11100.10    10351.06    378.81 o
   4   3   4     9201.58     8908.23    189.15 o
   5   3   4       31.83       22.36     21.71 o
   6   3   4     2121.60     2048.27     44.97 o
   7   3   4     2837.41     2768.95    104.19 o
   8   3   4      639.30      466.69     84.76 o
   9   3   4      273.48      239.24     90.01 o
  10   3   4     4882.23     5156.70    204.02 o
  11   3   4     5190.36     5155.76    220.42 o
  -8   4   4      431.87      300.90    160.10 o
  -7   4   4     4862.56     4904.73    273.85 o
  -6   4   4     3701.34     3607.56    283.90 o
  -5   4   4      436.10      336.89    105.11 o
  -4   4   4     1408.00     1323.05    117.73 o
  -3   4   4     8355.12     8518.79    203.45 o
  -2   4   4    11346.39    11945.46    226.31 o
  -1   4   4     1342.09     1363.62     95.87 o
   0   4   4     3042.48     2863.50    115.50 o
   1   4   4    10771.41    10269.93    183.78 o
   2   4   4     1953.83     1805.92     52.30 o
   3   4   4      158.11      159.28     32.40 o
   4   4   4     4716.30     4833.89     71.89 o
   5   4   4    16266.78    15622.05    132.74 o
   6   4   4     4642.71     4715.50     81.13 o
   7   4   4       61.08       76.41     45.63 o
   8   4   4     2014.63     1934.30     74.80 o
   9   4   4     3825.71     3675.04    170.76 o
  10   4   4      360.46      390.97    101.14 o
  11   4   4      220.68      248.24    120.74 o
  -7   5   4     1494.58     1485.74    201.92 o
  -6   5   4      641.21      586.87    165.35 o
  -5   5   4     5375.03     5369.10    195.20 o
  -4   5   4     5646.01     5535.96    191.35 o
  -3   5   4      663.80      604.13    101.76 o
  -2   5   4      929.83      996.91    103.56 o
  -1   5   4    14646.77    14554.29    268.71 o
   0   5   4    15879.89    15773.16    437.49 o
   1   5   4      933.25      825.22    133.05 o
   2   5   4     1799.95     1637.23     68.32 o
   3   5   4     7719.73     8023.96    489.06 o
   4   5   4     1627.99     1499.94     62.98 o
   5   5   4       31.50       64.29     38.48 o
   6   5   4     1540.74     1555.78    105.67 o
   7   5   4     9033.46     9130.64    229.19 o
   8   5   4     3528.64     3437.67    105.75 o
   9   5   4      196.39      161.48     95.71 o
  10   5   4     1484.00     1386.96    142.65 o
  11   5   4     1916.03     1982.79    161.99 o
  -6   6   4     4433.18     4850.85    369.45 o
  -5   6   4     1660.13     1842.84    147.20 o
  -4   6   4     1419.33     1397.17    162.36 o
  -3   6   4     7208.72     6947.14    209.22 o
  -2   6   4     1872.72     1927.12    140.05 o
  -1   6   4     1951.87     2008.30    138.96 o
   0   6   4      918.21      964.35    100.93 o
   1   6   4     9308.81     9052.55    202.47 o
   2   6   4    10006.19     9527.75    166.12 o
   3   6   4      217.19      199.31     51.33 o
   4   6   4     3970.81     4232.20     99.85 o
   5   6   4     7554.81     7777.75    127.00 o
   6   6   4      133.73      131.31     47.23 o
   7   6   4        0.06        1.28     46.19 o
   8   6   4     3511.96     3391.82    116.63 o
   9   6   4     7034.95     6688.24    154.17 o
  10   6   4     1741.29     1953.88    157.11 o
  11   6   4      101.92       84.60    118.98 o
  -6   7   4       27.52       10.13    147.81 o
  -5   7   4     3397.01     3374.08    366.09 o
  -4   7   4     7415.22     7370.60    662.47 o
  -3   7   4     1278.23     1359.04    131.39 o
  -2   7   4     1024.42     1040.66    117.64 o
  -1   7   4    15735.84    15225.12    292.68 o
   0   7   4     1635.47     1476.65    121.43 o
   1   7   4     1111.92     1122.57     80.53 o
   2   7   4      988.22      945.97     76.21 o
   3   7   4    10929.18    11187.50    189.25 o
   4   7   4     9432.68     8936.27    527.66 o
   5   7   4       19.94       49.80     51.81 o
   6   7   4     1450.01     1465.08     76.11 o
   7   7   4     5481.43     5553.11    123.32 o
   8   7   4     1096.78     1215.06     92.75 o
   9   7   4       16.26        0.00    108.92 o
  10   7   4     2339.87     2442.23    177.69 o
  -5   8   4     1173.68     1093.07    147.12 o
  -4   8   4       32.02        0.00    118.53 o
  -3   8   4     2714.78     2716.79    170.26 o
  -2   8   4     9213.41     9145.31    706.81 o
  -1   8   4     2285.25     2290.21    150.89 o
   0   8   4      777.11      649.49    112.77 o
   1   8   4     4847.00     4677.50    132.86 o
   2   8   4     3288.50     3206.67    111.90 o
   3   8   4      426.89      428.00     68.60 o
   4   8   4     1776.56     1800.63     90.67 o
   5   8   4     7745.57     8219.10    261.28 o
   6   8   4     5398.72     5357.43    166.38 o
   7   8   4       13.03        0.00     62.03 o
   8   8   4     2223.97     2263.00    121.10 o
   9   8   4      665.22      538.84     93.12 o
  10   8   4     1014.62     1059.15    145.81 o
  -4   9   4     1917.21     1933.38    170.03 o
  -3   9   4      919.23      965.22    139.28 o
  -2   9   4      186.12      129.97    116.39 o
  -1   9   4     5911.32     6118.46    386.97 o
   0   9   4     6277.53     6379.92    223.06 o
   1   9   4     1350.37     1224.75     96.17 o
   2   9   4     1841.96     1793.61    101.54 o
   3   9   4     2359.67     2305.74    157.82 o
   4   9   4     1988.11     1844.96     99.56 o
   5   9   4       85.82      100.40     68.58 o
   6   9   4     2020.66     1925.84    100.15 o
   7   9   4     9329.50     9571.35    310.39 o
   8   9   4     3930.82     3846.81    166.96 o
   9   9   4        0.43       24.66     86.14 o
  -3  10   4     2098.06     2343.19    193.86 o
  -2  10   4     2843.14     2972.82    263.66 o
  -1  10   4      905.00      878.99    146.84 o
   0  10   4      110.56      205.17     86.23 o
   1  10   4     5684.15     5813.10    167.38 o
   2  10   4     9025.41     8663.99    436.15 o
   3  10   4      567.01      558.60     89.74 o
   4  10   4     1433.28     1239.49    109.89 o
   5  10   4     2698.09     2874.27    170.97 o
   6  10   4     1400.46     1407.96    102.31 o
   7  10   4      126.01      119.60     76.09 o
   8  10   4     1622.66     1730.94    108.80 o
  -1  11   4     2353.61     2513.30    167.24 o
   0  11   4     1665.21     1727.18    125.19 o
   1  11   4      824.72      790.56    110.25 o
   2  11   4      374.39      349.60     92.64 o
   3  11   4     3626.48     3446.86    143.83 o
   4  11   4     6182.54     5975.78    227.83 o
   5  11   4      348.73      375.26     81.26 o
   6  11   4      732.46      650.80     95.29 o
   7  11   4     3711.30     3503.58    141.30 o
   2  12   4     1954.35     1980.76    130.76 o
   3  12   4      427.50      416.86    104.70 o
   4  12   4      572.97      446.54    102.87 o
   5  12   4     3564.83     3560.60    155.67 o
  -3 -10   5       82.70      110.19    108.66 o
  -2 -10   5      148.58      194.27    113.29 o
  -1 -10   5     3377.50     3159.72    344.54 o
   0 -10   5     1308.91     1218.89    211.77 o
   1 -10   5      242.90      226.34     91.98 o
  -5  -9   5       11.16       45.41    108.35 o
  -4  -9   5     3520.04     3404.54    173.55 o
  -3  -9   5     2888.49     2908.44    250.26 o
  -2  -9   5     2885.50     2833.17    246.08 o
  -1  -9   5       50.29      115.11     92.00 o
   0  -9   5      903.44      792.18    143.76 o
   1  -9   5     2080.51     2238.71    119.42 o
   2  -9   5     1117.37     1025.65     96.32 o
   3  -9   5      312.99      223.98     77.80 o
  -6  -8   5      724.60      742.86    117.30 o
  -5  -8   5     2650.84     2571.39    149.01 o
  -4  -8   5     2226.89     2420.49    145.13 o
  -3  -8   5       33.17       21.49     92.07 o
  -2  -8   5     4522.59     4529.04    170.11 o
  -1  -8   5     5216.94     5372.90    174.24 o
   0  -8   5     2961.89     2880.54    228.16 o
   1  -8   5       85.15       90.76     70.68 o
   2  -8   5     1163.20     1067.48     90.48 o
   3  -8   5     3070.99     3165.28    150.80 o
   4  -8   5      998.26      973.98    105.52 o
   5  -8   5      475.68      484.12    134.31 o
  -7  -7   5     3788.70     3761.83    116.93 o
  -6  -7   5     5175.98     5033.91    184.30 o
  -5  -7   5      156.64      134.62     52.08 o
  -4  -7   5      432.10      432.82     57.36 o
  -3  -7   5     3304.69     3684.27    151.73 o
  -2  -7   5     3547.96     3225.98    170.73 o
  -1  -7   5        7.19       76.75     76.44 o
   0  -7   5     4710.50     4559.51    152.25 o
   1  -7   5     4664.17     4739.94    236.23 o
   2  -7   5     2563.06     2498.20    102.69 o
   3  -7   5       46.33       37.54     61.52 o
   4  -7   5     1011.01     1142.06     83.02 o
   5  -7   5     2613.37     2513.07    235.53 o
   6  -7   5      635.97      703.43    111.45 o
  -8  -6   5     1639.61     1711.97    131.29 o
  -7  -6   5      258.88      226.46     64.31 o
  -6  -6   5     3545.36     3613.82    142.37 o
  -5  -6   5     6546.59     6505.92    213.62 o
  -4  -6   5     4998.02     5005.73    271.23 o
  -3  -6   5      555.36      512.56     50.12 o
  -2  -6   5      230.94      214.89     38.86 o
  -1  -6   5     3825.69     3756.62     74.62 o
   0  -6   5     3442.62     3677.18    131.69 o
   1  -6   5       11.19       67.00     99.15 o
   2  -6   5     6036.45     5951.62    240.78 o
   3  -6   5     5831.85     5812.98    129.62 o
   4  -6   5     1499.89     1406.61     78.90 o
   5  -6   5       10.75       31.13     65.27 o
   6  -6   5     1027.00      933.31    110.56 o
  -8  -5   5      127.33       86.21     80.32 o
  -7  -5   5     2015.48     1939.41     86.47 o
  -6  -5   5     3779.71     3745.57    132.54 o
  -5  -5   5      268.21      280.49     45.46 o
  -4  -5   5     4337.06     4402.81     94.76 o
  -3  -5   5    10977.42    11272.07    303.30 o
  -2  -5   5     4667.60     4617.47     81.20 o
  -1  -5   5      740.73      713.82     38.64 o
   0  -5   5      363.34      342.81     28.47 o
   1  -5   5     2925.77     2781.29    102.66 o
   2  -5   5     3793.80     3860.05     97.15 o
   3  -5   5      167.11      129.30     50.58 o
   4  -5   5     6880.40     7002.23    196.28 o
   5  -5   5     3729.42     3640.04    137.63 o
   6  -5   5      976.75      978.69     76.09 o
   7  -5   5       23.08       60.15     83.01 o
  -8  -4   5     2881.53     2913.53    134.97 o
  -7  -4   5      678.47      601.71     63.40 o
  -6  -4   5      548.58      537.79     58.38 o
  -5  -4   5     2409.11     2336.86    104.80 o
  -4  -4   5     5622.70     5654.55    151.12 o
  -3  -4   5      360.03      403.58     40.13 o
  -2  -4   5     5263.49     5273.52    254.73 o
  -1  -4   5    13160.34    12980.15    234.14 o
   0  -4   5     4303.62     3779.30    149.60 o
   1  -4   5      552.30      491.14     58.92 o
   2  -4   5     1409.83     1425.09    121.46 o
   3  -4   5     5954.15     6264.45    134.03 o
   4  -4   5     3833.06     4016.68     91.16 o
   5  -4   5      227.36      207.11     44.53 o
   6  -4   5     6356.70     6334.56    188.53 o
   7  -4   5     3186.96     3016.60    141.32 o
  -8  -3   5      988.63      901.93    119.18 o
  -7  -3   5     8114.23     8373.08    189.09 o
  -6  -3   5     8047.16     7700.90    288.32 o
  -5  -3   5      807.17      798.75     49.28 o
  -4  -3   5      445.95      398.17     43.49 o
  -3  -3   5     4358.29     4264.94     78.83 o
  -2  -3   5    10178.16    10013.36    275.83 o
  -1  -3   5      401.78      416.91     27.66 o
   0  -3   5     6451.86     6616.38    236.80 o
   1  -3   5     3171.28     2881.60    102.34 o
   2  -3   5     8847.45     9574.86    148.37 o
   3  -3   5      229.30      212.59     48.03 o
   4  -3   5      949.99      887.58     60.80 o
   5  -3   5     5194.87     5436.12    111.60 o
   6  -3   5     3599.21     3552.01    141.16 o
   7  -3   5      349.39      261.04     81.93 o
   8  -3   5     5282.70     4803.59    170.87 o
  -9  -2   5     1224.83      924.28    184.44 o
  -8  -2   5     3421.94     3431.13    143.82 o
  -7  -2   5      820.18      914.66     92.50 o
  -6  -2   5     3380.74     3354.59     88.17 o
  -5  -2   5     4804.07     4549.59    166.56 o
  -4  -2   5     9137.33     9167.93    198.59 o
  -3  -2   5     1224.26     1228.56     49.12 o
  -2  -2   5      369.63      333.75     32.34 o
  -1  -2   5     4770.53     4438.47    214.45 o
   0  -2   5     5954.79     5686.47    381.55 o
   1  -2   5       37.85       25.07     41.16 o
   2  -2   5    18969.75    20201.03    192.05 o
   3  -2   5     4107.91     3997.10     90.77 o
   4  -2   5     3279.49     3290.35    261.29 o
   5  -2   5      120.63      119.12     25.30 o
   6  -2   5     1587.24     1683.34     69.05 o
   7  -2   5     6402.48     5677.94    172.68 o
   8  -2   5     1540.39     1543.27    109.27 o
  -8  -1   5      124.02       58.13    124.22 o
  -7  -1   5     3208.69     3617.82    222.69 o
  -6  -1   5     7380.70     7406.29    404.05 o
  -5  -1   5      426.93      433.06     41.04 o
  -4  -1   5     5714.23     5523.10     78.40 o
  -3  -1   5    14136.72    14393.15    225.09 o
  -2  -1   5    10960.75    10914.57    311.99 o
  -1  -1   5     1172.31     1369.67    103.26 o
   0  -1   5       59.14       44.63     41.75 o
   1  -1   5     7492.24     8088.36    248.89 o
   2  -1   5    10339.81    10391.89    128.19 o
   3  -1   5        1.57       12.74     18.79 o
   4  -1   5     7837.90     7677.89     66.20 o
   5  -1   5    11309.66    10919.97    358.43 o
   6  -1   5     4034.90     4082.13     92.52 o
   7  -1   5       86.83      123.98     46.24 o
   8  -1   5      841.86      915.98     68.23 o
   9  -1   5     4792.78     4812.13    611.99 o
  10  -1   5     1308.41     1409.34    136.37 o
  -8   0   5     7181.04     7605.94    330.21 o
  -7   0   5     1861.56     1661.69    195.99 o
  -6   0   5       84.81        0.00    120.97 o
  -5   0   5     1358.98     1377.45    151.10 o
  -4   0   5    10510.08    10801.80    187.41 o
  -3   0   5     1152.96     1242.63     71.71 o
  -2   0   5     5419.12     5522.74    406.78 o
  -1   0   5    15772.09    15916.66    495.18 o
   0   0   5    11562.36    11598.52    130.78 o
   1   0   5      930.61      883.28     41.29 o
   2   0   5      920.73      931.67     26.59 o
   3   0   5     4474.17     4325.38     48.65 o
   4   0   5     4304.74     4274.15     43.42 o
   5   0   5        9.91       16.61     34.02 o
   6   0   5     4892.08     5011.46     97.67 o
   7   0   5     5284.88     5551.18    112.89 o
   8   0   5     1924.33     1792.25    141.73 o
   9   0   5       18.89       33.34     59.64 o
  10   0   5     1479.92     1565.46    134.50 o
  -8   1   5      485.38      514.10    164.10 o
  -7   1   5     6986.11     7321.43    320.89 o
  -6   1   5     7593.83     7363.52    300.62 o
  -5   1   5     1612.26     1579.45    158.63 o
  -4   1   5      464.35      520.68    114.35 o
  -3   1   5     5491.67     5303.84    135.91 o
  -2   1   5     4289.94     4018.64     62.56 o
  -1   1   5     1391.99     1389.05     50.16 o
   0   1   5     7704.79     7876.48    176.66 o
   1   1   5    19577.27    19504.87    804.52 o
   2   1   5     9767.98     9620.44    191.71 o
   3   1   5      294.50      312.29     24.95 o
   4   1   5     1104.79     1107.67     26.82 o
   5   1   5    13193.89    13746.64    246.68 o
   6   1   5     3734.27     3667.26    121.81 o
   7   1   5        0.15        0.00     44.34 o
   8   1   5     3967.81     4186.11    111.39 o
   9   1   5     3047.05     3131.17    107.02 o
  10   1   5      976.95     1013.54     94.72 o
  11   1   5        4.22        8.25    100.03 o
  -8   2   5     2431.96     2219.04    229.51 o
  -7   2   5     1897.63     2037.55    210.66 o
  -6   2   5      573.27      544.00    150.76 o
  -5   2   5     8870.35     9094.34    317.40 o
  -4   2   5    12500.51    11090.01    324.04 o
  -3   2   5     1375.68     1505.99    147.58 o
  -2   2   5      262.58      227.78     24.40 o
  -1   2   5    11599.63    12081.26    195.98 o
   0   2   5     9830.07    10000.94    172.25 o
   1   2   5     1316.45     1426.20     56.38 o
   2   2   5    10207.23    10755.45    309.74 o
   3   2   5    11768.15    11279.98    139.11 o
   4   2   5     5973.52     5841.73     93.35 o
   5   2   5      364.73      314.27     20.74 o
   6   2   5      593.81      525.22     50.52 o
   7   2   5     6484.71     6557.40    124.52 o
   8   2   5     4571.57     4367.81    115.12 o
   9   2   5       21.76       45.66     58.58 o
  10   2   5     3865.14     3730.92    322.53 o
  11   2   5     2138.51     2181.02    166.35 o
  -8   3   5        0.77        0.00    180.49 o
  -7   3   5     1457.65     1329.71    137.18 o
  -6   3   5     4531.52     4750.59    276.40 o
  -5   3   5     2201.32     2202.32    194.53 o
  -4   3   5     1531.17     1533.01    170.53 o
  -3   3   5    11670.30    12321.48    335.37 o
  -2   3   5     9018.37     9189.83    281.62 o
  -1   3   5     1537.58     1639.42     63.21 o
   0   3   5      859.71      984.21     42.06 o
   1   3   5     7864.28     8150.27    137.01 o
   2   3   5    22156.59    22232.49    209.42 o
   3   3   5      406.70      391.57     33.81 o
   4   3   5     8106.82     7954.96    137.10 o
   5   3   5    14544.64    14515.98    140.07 o
   6   3   5     3193.58     3081.30     57.39 o
   7   3   5      248.90      268.93     55.19 o
   8   3   5      704.14      745.24     70.34 o
   9   3   5     3400.76     3668.87    117.65 o
  10   3   5     3244.76     3025.75    164.74 o
  11   3   5       98.03      163.04    118.42 o
  -7   4   5     1756.68     1715.89    213.24 o
  -6   4   5        2.35        0.00    109.08 o
  -5   4   5      871.46     1035.30    128.23 o
  -4   4   5     8960.82     8745.04    230.04 o
  -3   4   5     1740.88     1787.00    125.01 o
  -2   4   5     2701.25     2663.52    136.80 o
  -1   4   5    18247.32    19347.46    407.27 o
   0   4   5    10989.65    10960.62    211.44 o
   1   4   5     2534.59     2663.96     76.89 o
   2   4   5      549.95      601.32     31.56 o
   3   4   5     2618.62     2508.44     58.48 o
   4   4   5    13579.59    14306.61    291.89 o
   5   4   5      361.18      355.06     35.67 o
   6   4   5     4873.04     4908.93     73.98 o
   7   4   5     6492.17     6408.24     96.62 o
   8   4   5     1994.21     1958.11    122.22 o
   9   4   5       88.42       73.43     91.29 o
  10   4   5      951.82      889.63    120.62 o
  11   4   5     3348.35     3389.49    186.54 o
  -7   5   5     3688.52     3513.06    266.51 o
  -6   5   5     4708.19     4353.31    532.68 o
  -5   5   5     1989.01     2129.41    155.76 o
  -4   5   5       35.62       93.05     98.27 o
  -3   5   5     1389.13     1639.76    211.22 o
  -2   5   5     8230.54     8491.34    219.15 o
  -1   5   5     1739.01     1693.57    116.27 o
   0   5   5     4668.64     4790.56    163.31 o
   1   5   5    20259.06    20428.29    282.03 o
   2   5   5     8594.91     8072.85    130.55 o
   3   5   5     1860.48     1824.91     69.99 o
   4   5   5      651.60      612.83     54.24 o
   5   5   5    11386.01    11710.15    355.36 o
   6   5   5     4579.39     4512.21    184.86 o
   7   5   5      162.64      156.73     39.98 o
   8   5   5     4042.32     4022.82    106.89 o
   9   5   5     4370.87     4536.86    184.15 o
  10   5   5     1001.31     1043.19    133.25 o
  11   5   5        3.80        0.00    114.47 o
  -6   6   5       62.42       62.14    122.56 o
  -5   6   5     5975.90     6420.04    722.70 o
  -4   6   5     7613.82     7516.08    237.47 o
  -3   6   5     2078.55     2018.51    139.66 o
  -2   6   5        7.82        0.00     95.65 o
  -1   6   5     5681.77     5673.78    361.65 o
   0   6   5    11031.25    11027.33    369.93 o
   1   6   5     2493.89     2593.69    127.95 o
   2   6   5     2646.87     2604.62     91.64 o
   3   6   5    11601.28    12362.10    794.27 o
   4   6   5     8679.21     8883.91    143.90 o
   5   6   5     1220.46     1143.68     66.42 o
   6   6   5       38.78       41.58     48.25 o
   7   6   5     9659.62     9453.00    240.84 o
   8   6   5     4566.50     4440.98    124.32 o
   9   6   5       55.18       50.22     98.50 o
  10   6   5     2207.54     2335.65    163.20 o
  11   6   5     1854.15     2012.48    170.38 o
  -5   7   5     2013.42     2296.18    166.16 o
  -4   7   5      184.45      236.66    115.92 o
  -3   7   5     5254.78     5368.26    209.56 o
  -2   7   5     5276.89     5478.65    198.79 o
  -1   7   5     3682.75     3675.45    171.77 o
   0   7   5       22.75       35.77     94.12 o
   1   7   5     6006.59     6046.37    141.06 o
   2   7   5     7863.57     7724.16    290.69 o
   3   7   5     2995.12     2762.25     98.61 o
   4   7   5     2926.19     2844.19    157.11 o
   5   7   5     7251.00     7309.00    199.33 o
   6   7   5     1692.87     1646.32     81.17 o
   7   7   5      594.57      575.96     64.83 o
   8   7   5      508.74      453.11     76.10 o
   9   7   5     4938.75     4761.83    141.59 o
  10   7   5     2254.33     2148.69    170.06 o
  -5   8   5     1264.07     1193.28    252.35 o
  -4   8   5     2099.51     1923.65    169.64 o
  -3   8   5     2038.49     1860.85    163.03 o
  -2   8   5      321.43      406.93    119.47 o
  -1   8   5    10020.14    10048.62    264.49 o
   0   8   5     5016.51     5089.40    268.44 o
   1   8   5     2251.18     2269.74    109.08 o
   2   8   5       24.58       18.97     69.45 o
   3   8   5     6591.30     6014.26    263.55 o
   4   8   5     7182.21     7456.58    227.49 o
   5   8   5     1370.85     1404.64     88.20 o
   6   8   5     1763.37     1809.48     95.63 o
   7   8   5     8145.64     8526.00    358.41 o
   8   8   5     2490.23     2718.21    165.60 o
   9   8   5      122.95       46.94     76.76 o
  10   8   5      646.95      499.33    130.40 o
  -4   9   5       22.68        0.00    123.43 o
  -3   9   5     1269.69     1417.40    159.31 o
  -2   9   5     4014.23     3877.97    383.10 o
  -1   9   5     2894.53     2713.28    175.35 o
   0   9   5      322.92      227.42    119.24 o
   1   9   5     7013.40     7059.98    366.96 o
   2   9   5     7715.28     7317.26    249.51 o
   3   9   5     1964.67     1855.54    265.45 o
   4   9   5       24.65       19.24     67.84 o
   5   9   5     2899.94     2821.83    115.71 o
   6   9   5     5049.85     4962.35    137.12 o
   7   9   5      761.50      755.54     89.29 o
   8   9   5     1767.25     1567.42    212.74 o
   9   9   5     3084.14     3095.56    147.28 o
  -2  10   5       20.14        0.00    122.38 o
  -1  10   5      944.44      986.32    165.74 o
   0  10   5     3621.72     4022.69    288.85 o
   1  10   5     2479.58     2419.05    206.98 o
   2  10   5      486.16      404.55     89.87 o
   3  10   5     5983.75     5793.94    237.98 o
   4  10   5     4542.72     4407.97    146.20 o
   5  10   5      997.39     1011.39     94.93 o
   6  10   5      140.23       44.10     75.54 o
   7  10   5     3102.81     3098.39    193.89 o
   8  10   5     4153.39     4462.74    217.04 o
   9  10   5      331.86      204.16    100.36 o
  -1  11   5     1430.69     1611.94    133.60 o
   0  11   5       13.34        0.00     97.05 o
   1  11   5      887.07      965.57    113.64 o
   2  11   5     4859.84     4677.63    211.87 o
   3  11   5     2178.09     2080.36    126.95 o
   4  11   5      365.37      321.20     94.72 o
   5  11   5     4681.52     4505.29    157.23 o
   6  11   5     2095.80     2081.48    121.95 o
   7  11   5      614.79      521.06     95.84 o
   2  12   5        2.59        0.00     97.05 o
   3  12   5     1420.62     1578.61    125.03 o
   4  12   5     4068.91     4011.47    162.75 o
   5  12   5     1476.78     1317.82    114.93 o
  -4  -9   6     3469.34     3028.35    230.90 o
  -3  -9   6       36.72       63.98    105.92 o
  -2  -9   6      328.01      308.66    108.26 o
  -1  -9   6     2786.08     2911.72    206.02 o
   0  -9   6     1813.42     1758.99    134.39 o
   1  -9   6       89.70       79.08     99.82 o
   2  -9   6     1907.27     1824.10    138.16 o
   3  -9   6     5730.49     5664.61    255.46 o
  -5  -8   6      477.89      462.56    110.73 o
  -4  -8   6      949.21      998.09    122.42 o
  -3  -8   6     6013.81     5878.60    682.06 o
  -2  -8   6     4232.35     4049.54    314.59 o
  -1  -8   6      121.36      115.55     91.84 o
   0  -8   6      825.51      921.10    112.06 o
   1  -8   6      541.20      603.90    150.58 o
   2  -8   6     2385.94     2242.38    136.65 o
   3  -8   6       24.34       14.40     88.66 o
   4  -8   6     2109.25     1849.23    166.80 o
   5  -8   6     4811.86     4641.17    220.61 o
  -6  -7   6      741.17      631.94     86.27 o
  -5  -7   6     1285.33     1360.77    272.43 o
  -4  -7   6     2047.55     2127.63    162.01 o
  -3  -7   6      394.05      312.04     96.07 o
  -2  -7   6     1382.77     1328.59    113.01 o
  -1  -7   6     9999.30     9593.99    366.31 o
   0  -7   6     5208.17     5692.29    188.08 o
   1  -7   6      234.67      198.70     84.60 o
   2  -7   6     1036.20     1077.95    101.85 o
   3  -7   6     1467.16     1524.45    152.70 o
   4  -7   6     1609.44     1581.74    152.79 o
   5  -7   6        2.22       37.66    107.96 o
   6  -7   6     1864.81     1839.49    153.34 o
  -7  -6   6     4050.08     3942.71    134.20 o
  -6  -6   6     5973.31     5763.59    191.05 o
  -5  -6   6      370.39      353.02     57.04 o
  -4  -6   6     1104.15     1156.42    228.22 o
  -3  -6   6     3420.03     3310.10    139.35 o
  -2  -6   6     2354.76     2508.88    124.83 o
  -1  -6   6      591.30      612.00     87.52 o
   0  -6   6     2099.39     2171.86    121.91 o
   1  -6   6     7335.77     7475.75    179.34 o
   2  -6   6     5321.42     5621.24    159.01 o
   3  -6   6      193.78      169.53     74.94 o
   4  -6   6      420.46      428.27     84.73 o
   5  -6   6     2794.10     2794.43    164.48 o
   6  -6   6      908.15      868.30    121.30 o
   7  -6   6       10.40       50.96     98.53 o
  -7  -5   6      840.30      916.37     87.11 o
  -6  -5   6      485.48      462.95     55.30 o
  -5  -5   6     5890.19     5918.12    116.98 o
  -4  -5   6     7438.29     7432.66    167.07 o
  -3  -5   6      622.65      614.45     47.31 o
  -2  -5   6      665.19      714.79     83.52 o
  -1  -5   6     7663.81     7691.32    434.03 o
   0  -5   6     3527.30     3683.16    158.07 o
   1  -5   6      765.38      728.42     81.97 o
   2  -5   6     2813.41     2885.22    113.39 o
   3  -5   6     8473.81     9223.96    337.79 o
   4  -5   6     4349.56     4427.60    230.45 o
   5  -5   6       86.55       84.75     91.09 o
   6  -5   6      153.56      126.39     94.56 o
   7  -5   6     1903.07     1900.64    138.57 o
  -8  -4   6      208.16      140.56     90.06 o
  -7  -4   6     3399.22     3302.61    137.54 o
  -6  -4   6     2951.68     2877.36     90.84 o
  -5  -4   6     1162.03     1133.23     59.16 o
  -4  -4   6     1093.63     1093.35     64.12 o
  -3  -4   6     8875.03     9124.42    222.38 o
  -2  -4   6    10113.74     9515.09    584.56 o
  -1  -4   6     1200.63     1157.76     79.02 o
   0  -4   6      465.73      463.47     73.75 o
   1  -4   6     2219.37     2135.90    138.45 o
   2  -4   6     3603.60     3644.79    114.82 o
   3  -4   6      553.99      536.30     67.35 o
   4  -4   6     3209.12     3392.81    110.03 o
   5  -4   6     6622.38     6763.55    201.60 o
   6  -4   6     3390.64     3103.46    152.80 o
   7  -4   6       19.90       18.23     85.58 o
   8  -4   6     1169.72     1054.68    110.76 o
  -8  -3   6     3540.84     3738.06    155.32 o
  -7  -3   6     1723.59     1798.62    112.34 o
  -6  -3   6      641.11      573.19     57.88 o
  -5  -3   6     4314.60     4441.97    196.97 o
  -4  -3   6     2746.40     2771.57    119.74 o
  -3  -3   6     1451.70     1307.84     52.85 o
  -2  -3   6     2742.31     2678.51     63.51 o
  -1  -3   6    17213.10    16916.36    513.06 o
   0  -3   6    13335.49    13337.97    288.83 o
   1  -3   6      776.22      801.84     96.86 o
   2  -3   6     1859.16     1977.45     86.17 o
   3  -3   6     2700.14     2731.41     94.34 o
   4  -3   6     1803.63     1820.48     80.87 o
   5  -3   6      127.30      130.03     48.68 o
   6  -3   6     3895.96     3931.00    157.09 o
   7  -3   6     7403.25     6897.16    204.52 o
   8  -3   6     3788.28     3916.15    169.99 o
  -8  -2   6       26.36        0.00    145.78 o
  -7  -2   6     4769.15     4390.20    272.21 o
  -6  -2   6    12696.81    12628.39    219.76 o
  -5  -2   6     1435.03     1390.68     57.07 o
  -4  -2   6      592.19      604.93     52.76 o
  -3  -2   6     5883.49     5793.81     90.78 o
  -2  -2   6     6356.19     5954.88    126.41 o
  -1  -2   6     1849.30     2086.51     81.66 o
   0  -2   6     1987.22     2029.56     86.17 o
   1  -2   6    10427.79    10330.85    304.11 o
   2  -2   6    27869.16    28628.27    246.71 o
   3  -2   6      266.23      291.62     48.08 o
   4  -2   6      529.09      602.19     51.84 o
   5  -2   6     1996.25     1998.95     70.78 o
   6  -2   6     3061.69     3002.43    147.37 o
   7  -2   6       53.32       48.12     72.13 o
   8  -2   6     3260.92     3317.80    155.86 o
   9  -2   6     2995.06     3154.18    156.89 o
  -8  -1   6     2130.51     2274.44    231.71 o
  -7  -1   6     1725.20     1728.38    202.25 o
  -6  -1   6      247.25      266.05    138.89 o
  -5  -1   6     3853.93     3612.31    185.57 o
  -4  -1   6    18298.37    17954.20    224.33 o
  -3  -1   6     2457.99     2346.84     80.58 o
  -2  -1   6     1514.07     1473.13     88.29 o
  -1  -1   6     3996.47     4048.31    120.40 o
   0  -1   6     5845.80     5898.15    113.95 o
   1  -1   6     2682.61     2759.64     82.76 o
   2  -1   6     5900.06     5785.42    300.69 o
   3  -1   6     7637.83     7219.07    114.28 o
   4  -1   6     9724.71     9445.70    209.53 o
   5  -1   6      200.30      188.06     21.45 o
   6  -1   6     1528.24     1618.23     65.07 o
   7  -1   6     1967.47     2104.38     80.19 o
   8  -1   6     2360.50     2463.75     91.48 o
   9  -1   6       30.24       54.07     60.12 o
  10  -1   6     3431.47     3691.23    177.60 o
  -8   0   6       91.53      138.03    147.12 o
  -7   0   6     2503.42     2442.56    231.79 o
  -6   0   6     3391.49     3499.01    235.03 o
  -5   0   6     1875.87     1923.36    186.38 o
  -4   0   6      407.27      440.31     44.93 o
  -3   0   6    11080.63    11253.95    232.84 o
  -2   0   6    21657.29    20847.68    187.74 o
  -1   0   6     1628.98     1567.09     64.42 o
   0   0   6     1502.22     1471.35     61.52 o
   1   0   6     6029.47     5995.81    146.16 o
   2   0   6     8729.15     8445.71     71.49 o
   3   0   6     1072.86     1163.81     32.90 o
   4   0   6     3555.13     3578.34    129.31 o
   5   0   6    17554.98    16572.69    688.64 o
   6   0   6     6602.56     6884.76    114.32 o
   7   0   6      191.95      168.48     49.54 o
   8   0   6      754.94      740.33     64.18 o
   9   0   6     1561.05     1777.38     90.22 o
  10   0   6     2241.94     2375.30    108.89 o
  -8   1   6     7575.11     8278.41    369.96 o
  -7   1   6     1863.88     1600.43    202.96 o
  -6   1   6       95.68      207.54    141.40 o
  -5   1   6     2805.00     2816.83    214.86 o
  -4   1   6     6947.08     7108.92    280.71 o
  -3   1   6     3857.30     3920.57    136.97 o
  -2   1   6      499.13      477.46     35.84 o
  -1   1   6    13504.36    13247.55    157.92 o
   0   1   6    22409.57    22796.99    526.41 o
   1   1   6     2892.29     2910.52     75.84 o
   2   1   6     1183.11     1139.90     38.41 o
   3   1   6     3318.45     3123.04     74.90 o
   4   1   6     6295.51     6086.05    136.75 o
   5   1   6      786.77      755.42     32.42 o
   6   1   6     3695.33     3711.72     88.65 o
   7   1   6    11974.95    12306.70    217.47 o
   8   1   6     4912.81     4989.99    141.07 o
   9   1   6      214.08      289.42     68.23 o
  10   1   6      552.09      524.83     77.52 o
  11   1   6     1464.01     1475.65    147.38 o
  -8   2   6       30.32      223.40    170.79 o
  -7   2   6     2200.92     1945.22    222.60 o
  -6   2   6     8272.26     8746.88    353.58 o
  -5   2   6     4063.15     4244.11    255.38 o
  -4   2   6       58.90       83.43    109.75 o
  -3   2   6     3693.39     3995.33    207.33 o
  -2   2   6     6083.79     5863.47     74.87 o
  -1   2   6     3074.58     3086.53     89.41 o
   0   2   6     1858.98     1951.45     78.25 o
   1   2   6    22365.13    22375.73    803.04 o
   2   2   6    20803.73    22323.48    741.82 o
   3   2   6     2486.83     2356.77     69.66 o
   4   2   6      758.59      752.84     32.71 o
   5   2   6     4447.06     4357.76     91.28 o
   6   2   6     4681.78     4451.04     97.59 o
   7   2   6      414.13      469.92     56.11 o
   8   2   6     3617.79     3635.74    108.47 o
   9   2   6     5963.63     6351.25    144.31 o
  10   2   6     4367.67     4322.46    132.57 o
  11   2   6       94.52       88.32    101.93 o
  -7   3   6     1274.81     1091.15    193.48 o
  -6   3   6        9.57        0.00    137.38 o
  -5   3   6     4651.40     4679.34    270.99 o
  -4   3   6    11070.51    10856.85    356.86 o
  -3   3   6     6024.82     6038.56    263.61 o
  -2   3   6       32.61       27.88     33.46 o
  -1   3   6     2704.07     2833.62    106.70 o
   0   3   6     7698.50     7916.71    204.42 o
   1   3   6     2243.65     2176.63     70.64 o
   2   3   6     3714.65     3868.42    108.44 o
   3   3   6    14028.79    13266.67    151.52 o
   4   3   6    17848.91    18233.03    387.11 o
   5   3   6     1587.69     1598.15     39.46 o
   6   3   6      827.05      801.87     27.32 o
   7   3   6     3494.62     3427.05    149.74 o
   8   3   6     3346.73     3406.96    107.54 o
   9   3   6      276.69      263.81     67.24 o
  10   3   6     3453.44     3406.78    142.24 o
  11   3   6     3006.16     3132.03    181.25 o
  -7   4   6      738.40      941.87    189.38 o
  -6   4   6     3043.70     2689.46    175.14 o
  -5   4   6     1555.75     1703.60    148.00 o
  -4   4   6        7.30        0.00    129.48 o
  -2   4   6    15092.48    16413.12    407.48 o
   0   4   6      344.34      341.75     41.32 o
   1   4   6     6474.02     6789.71    132.80 o
   2   4   6     8579.76     8971.36    209.55 o
   3   4   6     1597.59     1495.70     51.03 o
   4   4   6     3134.58     3207.77     66.25 o
   5   4   6    13752.25    14050.74    315.56 o
   6   4   6    14918.25    15071.02    226.01 o
   7   4   6      574.17      570.08     43.54 o
   8   4   6      440.46      503.79     68.19 o
   9   4   6     3410.17     3419.96    119.86 o
  10   4   6     3147.95     3245.49    170.73 o
  11   4   6      138.20      161.59    111.20 o
  -6   5   6       43.50       38.49    124.67 o
  -5   5   6      999.58     1031.79    197.55 o
  -4   5   6     4620.28     4408.62    196.44 o
  -3   5   6     2526.53     2421.28    153.80 o
  -2   5   6        0.17        0.00     94.99 o
  -1   5   6     4181.18     4339.93    167.78 o
   0   5   6    26060.74    25449.42    734.68 o
   1   5   6     3423.45     3375.19    294.78 o
   2   5   6      334.22      373.74     45.35 o
   3   5   6     4919.30     4712.74     99.23 o
   4   5   6     8676.27     8826.78    438.03 o
   5   5   6     2984.91     2858.89     86.12 o
   6   5   6     2145.30     2158.45     62.41 o
   7   5   6     6437.70     6262.43    170.57 o
   8   5   6     9378.52     8987.04    176.47 o
   9   5   6      557.68      470.27     99.96 o
  10   5   6      317.73      344.44    106.29 o
  11   5   6     1300.33     1291.35    147.66 o
  -6   6   6     5474.85     5552.77    386.97 o
  -5   6   6     3254.29     3299.17    193.86 o
  -4   6   6       19.54       33.05    114.86 o
  -3   6   6     1550.98     1587.28    247.58 o
  -2   6   6     2487.86     2585.85    155.94 o
  -1   6   6     2446.96     2422.15    145.09 o
   0   6   6      266.15      225.69     91.05 o
   1   6   6     6943.25     7133.09    197.71 o
   2   6   6    16193.55    16070.92    403.43 o
   3   6   6     3192.86     3351.71    100.51 o
   4   6   6      331.39      357.23     57.69 o
   5   6   6     5482.81     5907.96    133.19 o
   6   6   6     2603.04     2758.20     86.56 o
   7   6   6     1644.61     1653.11     73.81 o
   8   6   6     1950.23     1878.85    150.40 o
   9   6   6     8550.17     8491.84    246.33 o
  10   6   6     3568.52     3740.38    191.11 o
  11   6   6      215.61      260.42    119.66 o
  -5   7   6     1225.17     1318.25    161.75 o
  -4   7   6     6945.52     6867.15    434.71 o
  -3   7   6     3175.55     2985.60    177.71 o
  -2   7   6       32.05       46.21    108.69 o
  -1   7   6     2678.18     2699.56    245.23 o
   0   7   6     4818.02     5189.39    395.58 o
   1   7   6     2404.54     2380.65    139.54 o
   2   7   6      286.04      227.41     69.96 o
   3   7   6    14153.49    14113.52    275.37 o
   4   7   6    17027.03    17019.17    209.01 o
   5   7   6     2998.62     2906.20    118.67 o
   6   7   6       29.01       43.24     56.47 o
   7   7   6     3410.59     3358.08    107.19 o
   8   7   6     3400.91     3443.44    126.86 o
   9   7   6     1098.45     1264.14    135.79 o
  10   7   6      812.85      885.64    139.18 o
  -4   8   6       92.90      138.99    133.87 o
  -3   8   6     2096.90     2363.03    208.66 o
  -2   8   6     7662.57     8206.35    437.46 o
  -1   8   6     4606.30     4684.68    206.26 o
   0   8   6        9.37       13.82    107.49 o
   1   8   6     1192.92     1244.06    107.02 o
   2   8   6     2955.03     3137.98    219.91 o
   3   8   6     4500.79     4216.14    158.86 o
   4   8   6      244.33      254.82     69.12 o
   5   8   6     9245.46     9496.98    369.71 o
   6   8   6     9129.74     9297.20    391.28 o
   7   8   6     2021.81     2072.62     94.53 o
   8   8   6      128.91      134.33     76.92 o
   9   8   6     1739.56     1718.54    113.43 o
  10   8   6     1711.57     1699.96    160.34 o
  -3   9   6     1847.13     2219.81    308.83 o
  -2   9   6       39.57      164.77    162.85 o
  -1   9   6     3698.15     3821.87    353.51 o
   0   9   6     8284.65     8323.82    258.85 o
   1   9   6     2766.08     2716.55    124.57 o
   2   9   6        0.94       27.21     76.54 o
   3   9   6     2952.89     2516.90    116.28 o
   4   9   6     2907.17     3191.15    124.00 o
   5   9   6     3032.72     2955.44    118.07 o
   6   9   6      223.60      150.27     73.72 o
   7   9   6     6263.22     6164.32    359.47 o
   8   9   6     6107.93     6400.86    184.92 o
   9   9   6      796.27      787.78    103.30 o
  -2  10   6     1205.02     1335.39    163.73 o
  -1  10   6     1625.12     1600.51    329.74 o
   0  10   6       40.00        5.18     92.46 o
   1  10   6     2951.79     3207.40    139.98 o
   2  10   6     8357.45     8422.31    229.25 o
   3  10   6     3552.17     3276.93    136.98 o
   4  10   6        3.78        0.00     80.56 o
   5  10   6     1726.45     1528.71    108.52 o
   6  10   6     4010.41     4080.45    141.59 o
   7  10   6     1552.25     1490.11    113.09 o
   8  10   6      402.81      459.61    108.22 o
   9  10   6     3997.03     4211.38    327.20 o
   0  11   6     2773.23     2863.74    153.78 o
   1  11   6     1031.00     1123.03    119.26 o
   2  11   6       10.73       55.54     95.64 o
   3  11   6     3856.19     3791.18    154.25 o
   4  11   6     5441.00     5230.18    187.60 o
   5  11   6     2918.20     2705.93    133.32 o
   6  11   6       16.24       30.81     85.09 o
   7  11   6      944.21      953.46    107.20 o
   3  12   6     1728.87     1690.48    156.06 o
   4  12   6        0.68       79.12     93.71 o
   5  12   6     3073.52     2667.30    145.57 o
  -3  -9   7     2319.37     2323.45    299.13 o
  -2  -9   7     1228.20     1384.49    137.89 o
  -1  -9   7      615.30      792.97    122.11 o
   0  -9   7      194.93      197.19    109.83 o
   1  -9   7     3324.39     3283.26    172.65 o
   2  -9   7     1687.95     1680.12    212.63 o
  -4  -8   7     2655.76     2852.17    160.67 o
  -3  -8   7      481.22      418.48    112.33 o
  -2  -8   7     1094.74      956.60    122.55 o
  -1  -8   7     4148.73     4111.82    570.43 o
   0  -8   7     2629.79     2661.17    148.16 o
   1  -8   7      435.04      422.17    107.02 o
   2  -8   7      315.96      326.89     98.89 o
   3  -8   7     4186.93     3974.61    221.26 o
   4  -8   7     2253.83     2189.39    178.02 o
  -5  -7   7     1125.68     1081.08    119.51 o
  -4  -7   7        5.15        0.00    114.31 o
  -3  -7   7     2666.18     2564.74    219.98 o
  -2  -7   7     4048.42     4303.80    164.89 o
  -1  -7   7      418.83      461.64     96.58 o
   0  -7   7     1790.29     1752.35    124.53 o
   1  -7   7     3280.37     3340.21    148.92 o
   2  -7   7     3123.15     3126.73    142.19 o
   3  -7   7      516.87      457.09     97.20 o
   4  -7   7      389.95      393.59    127.26 o
   5  -7   7     4892.58     4468.31    215.64 o
  -6  -6   7      472.75      437.28     81.86 o
  -5  -6   7     4229.29     4025.21    162.64 o
  -4  -6   7     3554.20     3453.09    151.99 o
  -3  -6   7     1166.81     1069.32    105.70 o
  -2  -6   7       66.49      102.60     78.85 o
  -1  -6   7     4996.23     4824.11    159.22 o
   0  -6   7     6875.69     6851.26    184.16 o
   1  -6   7      510.47      417.82     83.36 o
   2  -6   7     1612.61     1540.57    108.76 o
   3  -6   7     3387.65     3674.58    265.32 o
   4  -6   7     2058.04     1915.56    148.09 o
   5  -6   7      583.59      528.59    123.78 o
   6  -6   7      246.79      187.80    103.93 o
   7  -6   7     4058.47     3553.56    193.12 o
  -7  -5   7      864.32      802.72     76.03 o
  -6  -5   7     4419.14     4473.40    102.88 o
  -5  -5   7     1789.82     1839.30    116.07 o
  -4  -5   7      695.93      533.08     91.99 o
  -3  -5   7     5330.84     5235.99    188.11 o
  -2  -5   7     2557.68     2536.41    121.56 o
  -1  -5   7     1638.20     1658.27    144.00 o
   0  -5   7      317.66      408.65     78.27 o
   1  -5   7     6851.33     6936.30    171.35 o
   2  -5   7     6742.01     6432.45    165.53 o
   3  -5   7      673.88      773.80     86.61 o
   4  -5   7     1334.63     1265.52     91.11 o
   5  -5   7     3110.00     2869.22    165.22 o
   6  -5   7      788.58      647.24    117.90 o
   7  -5   7      401.08      395.95    108.26 o
  -7  -4   7     1633.58     1609.77    116.69 o
  -6  -4   7       29.06       18.04     49.74 o
  -5  -4   7     3715.55     3619.27     85.67 o
  -4  -4   7     5712.96     5620.11    359.51 o
  -3  -4   7     1625.84     1606.93     78.73 o
  -2  -4   7     1461.89     1408.16     93.15 o
  -1  -4   7    10283.21    10690.06    281.84 o
   0  -4   7     3489.69     3603.93    125.50 o
   1  -4   7     1879.58     1973.62    137.44 o
   2  -4   7      221.96      218.28     70.78 o
   3  -4   7    12069.01    12104.08    200.46 o
   4  -4   7     7177.94     7401.07    437.30 o
   5  -4   7      365.74      403.41     95.17 o
   6  -4   7      853.41      892.43    113.84 o
   7  -4   7     2446.86     2250.50    149.12 o
   8  -4   7     1900.84     1525.73    138.23 o
  -7  -3   7     2982.42     2905.82    266.17 o
  -6  -3   7     3176.66     3162.94    129.81 o
  -5  -3   7     3622.27     3489.97    154.72 o
  -4  -3   7       54.18       18.21     42.38 o
  -3  -3   7     4785.84     4664.99    122.52 o
  -2  -3   7    11592.06    12115.66    674.20 o
  -1  -3   7     2235.17     2164.32     98.11 o
   0  -3   7     2149.57     2181.24     98.26 o
   1  -3   7     6573.71     6702.21    251.49 o
   2  -3   7     6442.23     7005.88    147.83 o
   3  -3   7     3070.82     2982.37    102.00 o
   4  -3   7      126.71      146.43     56.82 o
   5  -3   7     5841.29     6200.39    194.20 o
   6  -3   7     5588.65     5807.86    195.11 o
   7  -3   7      230.09      169.00     89.90 o
   8  -3   7     1286.10     1260.73    126.28 o
   9  -3   7      338.77      382.15    117.32 o
  -7  -2   7     2202.54     1956.50    231.40 o
  -6  -2   7      130.01       69.21    140.97 o
  -5  -2   7     5636.66     5497.24    245.73 o
  -4  -2   7     2395.42     2422.30     99.31 o
  -3  -2   7     4249.50     4550.16    122.35 o
  -2  -2   7       19.24        0.00     53.40 o
  -1  -2   7     6947.75     7311.42    285.49 o
   0  -2   7    11135.49    10543.22    819.51 o
   1  -2   7     1939.61     1821.01     83.14 o
   2  -2   7     3087.55     2799.73    244.65 o
   3  -2   7     6888.58     7043.18    210.55 o
   4  -2   7     4427.20     4223.79    107.56 o
   5  -2   7     1112.55     1141.89     64.80 o
   6  -2   7      838.97      787.93     97.60 o
   7  -2   7     7082.33     7423.75    217.23 o
   8  -2   7     3841.07     4218.77    179.39 o
   9  -2   7       85.10       27.08     96.21 o
  -7  -1   7      674.61      713.83    179.15 o
  -6  -1   7     5771.22     5645.40    300.88 o
  -5  -1   7     2182.09     2152.45    202.42 o
  -4  -1   7      229.74      250.76     48.20 o
  -3  -1   7     8895.87     8450.46    272.35 o
  -2  -1   7    10957.40    10301.54    222.04 o
  -1  -1   7     2589.05     2394.47    157.09 o
   0  -1   7       87.69      119.91     47.24 o
   1  -1   7    11427.27    11462.74    536.85 o
   2  -1   7    21192.75    20733.87    715.40 o
   3  -1   7     2345.91     2138.96    140.00 o
   4  -1   7     1225.67     1263.14     39.55 o
   5  -1   7     3195.43     3154.41     59.95 o
   6  -1   7     6753.99     6958.60    216.41 o
   7  -1   7      490.77      512.00     56.20 o
   8  -1   7      826.98      912.94     97.65 o
   9  -1   7     5122.70     5326.82    134.59 o
  10  -1   7     3764.24     3932.66    130.07 o
  -7   0   7     2088.74     1955.06    222.24 o
  -6   0   7      185.97      257.35    142.17 o
  -5   0   7     1185.48     1126.39    171.54 o
  -4   0   7     7831.87     7508.34    267.19 o
  -3   0   7     5593.78     5697.53     97.37 o
  -2   0   7      476.61      451.67     52.15 o
  -1   0   7     3822.20     3795.96     94.43 o
   0   0   7    14028.82    14336.22    171.39 o
   1   0   7     3657.28     3664.62     70.19 o
   2   0   7      230.38      183.21     22.33 o
   3   0   7    10450.96    10207.68    241.78 o
   4   0   7    13318.77    12620.93    200.91 o
   5   0   7     2115.01     2099.67     46.63 o
   6   0   7     1891.07     1876.78     69.16 o
   7   0   7     1916.85     2007.05     77.87 o
   8   0   7     2614.67     2707.95     96.52 o
   9   0   7      378.19      402.63     67.84 o
  10   0   7     1025.75     1109.19     89.52 o
  -7   1   7     1133.49     1314.43    218.64 o
  -6   1   7     4260.01     4244.86    273.23 o
  -5   1   7     2278.60     2046.70    212.98 o
  -4   1   7      157.74      168.91    135.28 o
  -3   1   7     4641.12     4564.74    170.96 o
  -2   1   7    13717.00    13439.41    317.14 o
  -1   1   7     4976.21     4847.39    156.31 o
   0   1   7      561.18      570.43     49.99 o
   1   1   7     8445.43     8291.75    127.79 o
   2   1   7     8209.56     8488.17     94.04 o
   3   1   7     3969.14     3879.64     62.47 o
   4   1   7      127.86      126.90     24.64 o
   5   1   7    10633.28    10243.68    186.30 o
   6   1   7    13118.13    13334.21    158.31 o
   7   1   7     1007.31     1121.62     64.19 o
   8   1   7     1278.65     1290.55     76.42 o
   9   1   7     2910.34     2918.19    107.99 o
  10   1   7     1596.77     1558.31     97.97 o
  -7   2   7     2215.11     2355.47    252.19 o
  -6   2   7       44.71      167.16    157.44 o
  -5   2   7     3108.40     2894.58    239.66 o
  -4   2   7     4518.45     4610.46    257.02 o
  -3   2   7     4583.35     5013.78    250.56 o
  -2   2   7      253.92      277.14     34.10 o
  -1   2   7     2934.00     3037.90     76.24 o
   0   2   7    21493.86    22129.30    312.61 o
   1   2   7     6686.61     6833.05    211.70 o
   2   2   7      815.74      861.43     42.34 o
   3   2   7    11346.01    11764.28    129.09 o
   4   2   7     4465.30     4289.81     99.47 o
   5   2   7     2852.19     2838.08     54.63 o
   6   2   7      534.15      449.01     26.90 o
   7   2   7     6696.06     6688.88    321.75 o
   8   2   7     8754.32     8631.58    155.27 o
   9   2   7      502.80      419.15     67.45 o
  10   2   7      955.42     1033.79    208.61 o
  11   2   7     2170.98     2248.96    115.17 o
  -7   3   7       68.87        0.00    195.03 o
  -6   3   7     4081.85     4448.18    298.76 o
  -5   3   7     4060.69     4359.38    273.20 o
  -4   3   7        4.28        0.00    137.33 o
  -3   3   7     6698.34     6375.72    286.16 o
  -2   3   7     5828.27     5857.23    158.59 o
  -1   3   7     4654.38     4768.45     79.24 o
   0   3   7      361.48      336.17     41.80 o
   1   3   7     4152.85     4199.73    147.93 o
   2   3   7    21588.56    22801.67    674.52 o
   3   3   7     4891.18     4926.71     76.46 o
   4   3   7      689.16      656.08     40.89 o
   5   3   7     7746.56     7305.14    178.59 o
   6   3   7     7497.81     7506.76    167.01 o
   7   3   7     1604.01     1569.18     78.07 o
   8   3   7      519.13      493.98     65.78 o
   9   3   7     6405.80     6261.17    148.43 o
  10   3   7     7934.77     8333.95    378.20 o
  11   3   7      315.46      312.73     81.39 o
  -6   4   7      563.00      591.94    148.76 o
  -5   4   7      157.81      180.96    163.17 o
  -4   4   7     5608.98     5838.41    310.19 o
  -3   4   7     7077.06     7408.87    315.96 o
  -2   4   7       11.09       35.66    141.80 o
  -1   4   7     3846.78     3869.49    179.55 o
   0   4   7     8659.96     9130.78    111.54 o
   1   4   7     5331.39     5469.53     99.64 o
   2   4   7       80.89       82.55     37.09 o
   3   4   7     4703.84     4710.87     81.78 o
   4   4   7    18889.26    18753.70    260.02 o
   5   4   7     3771.78     3742.72     73.21 o
   6   4   7     1070.59     1056.49     46.26 o
   7   4   7     1628.88     1590.05    102.70 o
   8   4   7     3927.84     3925.14    117.43 o
   9   4   7     1269.82     1269.34     87.49 o
  10   4   7      629.43      700.40     86.46 o
  11   4   7     4560.25     4548.45    209.31 o
  -6   5   7     2253.44     2496.67    289.34 o
  -5   5   7     1839.75     1757.96    162.68 o
  -4   5   7      565.17      752.54    260.48 o
  -3   5   7      949.41      931.75    167.30 o
  -2   5   7     8197.26     8213.51    235.80 o
  -1   5   7     3744.93     3413.46    354.38 o
   0   5   7       23.35       36.79     90.06 o
   1   5   7     3237.35     3403.87     90.61 o
   2   5   7     5225.34     5222.60    181.09 o
   3   5   7     3102.08     3047.15     82.86 o
   4   5   7        4.76        5.85     39.07 o
   5   5   7     9388.91     9041.65    215.59 o
   6   5   7    19335.65    19667.00    161.36 o
   7   5   7     1145.12     1066.00     61.56 o
   8   5   7      842.58      849.96     80.81 o
   9   5   7     2703.05     2958.91    157.83 o
  10   5   7     2796.61     2964.82    169.22 o
  11   5   7      641.64      726.27    127.73 o
  -5   6   7      953.12      984.60    157.69 o
  -4   6   7     3713.63     3429.13    349.75 o
  -3   6   7     2759.36     2935.19    293.16 o
  -2   6   7      462.44      396.28    116.66 o
  -1   6   7      685.57      615.54    117.47 o
   0   6   7    20769.50    21294.50    349.07 o
   1   6   7     3413.59     3287.41    155.71 o
   2   6   7        0.49        0.00     59.16 o
   3   6   7     3187.73     3104.81    164.98 o
   4   6   7     6682.78     6761.22    109.40 o
   5   6   7     3679.22     3547.83     91.49 o
   6   6   7       13.41       60.60     47.72 o
   7   6   7     4147.75     4178.93    100.60 o
   8   6   7    14885.71    14444.54    205.17 o
   9   6   7     1917.82     1814.89    140.30 o
  10   6   7      291.38      364.71    112.58 o
  11   6   7     1330.86     1281.22    144.30 o
  -5   7   7     2518.55     2346.89    191.97 o
  -4   7   7      449.64      380.25    147.36 o
  -3   7   7      964.12     1318.03    237.58 o
  -2   7   7     2129.11     2212.30    171.36 o
  -1   7   7     3086.63     3294.53    177.41 o
   0   7   7      503.73      454.56    113.08 o
   1   7   7      714.60      773.48    115.53 o
   2   7   7     9968.08     9919.03    180.30 o
   3   7   7     5404.10     5265.77    158.23 o
   4   7   7       87.23       87.16     62.80 o
   5   7   7     3865.19     3925.00    110.20 o
   6   7   7     4278.74     4533.12    138.89 o
   7   7   7     2286.26     2296.18     91.60 o
   8   7   7       70.83       43.56     70.68 o
   9   7   7     5438.15     5424.60    221.07 o
  10   7   7     4251.93     4459.06    209.87 o
  -4   8   7     2619.80     2821.45    206.57 o
  -3   8   7     2551.39     2994.90    197.33 o
  -2   8   7      233.28      233.00    127.00 o
  -1   8   7     1949.59     2100.89    163.57 o
   0   8   7     4490.45     4789.03    211.82 o
   1   8   7     1448.32     1417.46    101.08 o
   2   8   7      297.03      282.53     81.41 o
   3   8   7     3441.26     3268.13    261.15 o
   4   8   7     7995.62     7678.97    386.11 o
   5   8   7     4525.27     4613.83    146.99 o
   6   8   7       59.01        7.53     70.51 o
   7   8   7     2599.05     2543.17    101.96 o
   8   8   7     4978.92     4840.49    156.68 o
   9   8   7     1675.61     1710.50    159.32 o
  10   8   7       20.09        1.33    112.73 o
  -3   9   7      100.22       87.42    137.67 o
  -2   9   7     2733.57     2839.39    225.04 o
  -1   9   7     4242.08     4075.50    213.15 o
   0   9   7      134.91      119.98    124.82 o
   1   9   7     1184.66     1188.67    103.71 o
   2   9   7     3716.98     3758.11    140.80 o
   3   9   7     2745.01     2658.75    121.98 o
   4   9   7       92.60      116.82     73.87 o
   5   9   7     3356.06     3096.55    121.70 o
   6   9   7     8883.69     9078.55    382.97 o
   7   9   7     3594.05     3572.05    124.53 o
   8   9   7       12.45        0.00     83.49 o
   9   9   7     1484.76     1394.36    119.27 o
  -1  10   7      298.89      389.53    149.58 o
   0  10   7     4016.30     4349.46    267.78 o
   1  10   7     3419.54     3824.69    256.26 o
   2  10   7      114.78       96.59     86.34 o
   3  10   7     1828.11     1773.02    122.63 o
   4  10   7     1875.01     1810.35    159.56 o
   5  10   7     2061.77     1892.67    133.71 o
   6  10   7       39.75      105.62     77.20 o
   7  10   7     1890.99     1788.65    145.55 o
   8  10   7     9810.51     9891.94    243.65 o
   0  11   7      287.94      387.08    111.54 o
   1  11   7      267.82      196.59    101.29 o
   2  11   7     5801.43     6019.17    431.41 o
   3  11   7     3652.58     3668.77    163.07 o
   4  11   7       60.97       48.39     93.41 o
   5  11   7     1665.08     1702.11    124.68 o
   6  11   7     1605.23     1602.16    120.28 o
   7  11   7     1450.90     1450.99    118.98 o
  -3  -8   8     3932.45     3917.22    183.75 o
  -2  -8   8     4541.30     4737.68    384.36 o
  -1  -8   8      962.08      833.08    121.92 o
   0  -8   8       19.20        0.00    114.41 o
   1  -8   8     1291.63     1361.57    132.52 o
   2  -8   8     1723.59     1825.86    163.45 o
   3  -8   8      533.96      391.69    153.27 o
  -4  -7   8     1900.47     1928.76    139.42 o
  -3  -7   8     1822.36     1866.86    150.16 o
  -2  -7   8      376.60      283.16     97.89 o
  -1  -7   8     3922.32     4261.21    210.56 o
   0  -7   8     5036.02     5055.32    180.42 o
   1  -7   8      881.59      761.62    112.58 o
   2  -7   8       16.15       47.20     91.05 o
   3  -7   8     2060.12     1953.91    130.89 o
   4  -7   8     2721.65     2444.06    186.05 o
   5  -7   8      313.87      311.77    125.76 o
  -5  -6   8     2252.12     2136.95    137.36 o
  -4  -6   8       58.23        0.50     90.40 o
  -3  -6   8     1289.39     1194.37    117.41 o
  -2  -6   8     3637.01     3713.38    153.53 o
  -1  -6   8     1215.00     1098.06    111.49 o
   0  -6   8      998.47     1006.52    108.02 o
   1  -6   8     5937.84     6029.79    264.56 o
   2  -6   8     3859.08     4008.95    154.80 o
   3  -6   8      955.83     1047.94    103.06 o
   4  -6   8       42.84        0.00    120.02 o
   5  -6   8     2364.50     2268.41    166.00 o
   6  -6   8     2271.56     2272.13    171.01 o
  -6  -5   8       21.45       42.42     73.10 o
  -5  -5   8     3829.33     3787.19    124.04 o
  -4  -5   8     5888.47     6234.29    221.23 o
  -3  -5   8     2841.49     2640.61    191.69 o
  -2  -5   8       59.62        4.34     76.61 o
  -1  -5   8     1477.84     1387.26    156.70 o
   0  -5   8     5344.47     5536.02    278.99 o
   1  -5   8     1291.39     1470.04    103.68 o
   2  -5   8     1026.67     1154.10    113.57 o
   3  -5   8     9295.14     9123.62    200.81 o
   4  -5   8     6028.55     6086.32    227.20 o
   5  -5   8     1080.66     1042.49    130.96 o
   6  -5   8       12.52        0.00    104.44 o
   7  -5   8     2348.73     2531.19    175.65 o
  -6  -4   8     2315.71     2290.81    104.09 o
  -5  -4   8     3142.47     3047.62    117.33 o
  -4  -4   8        2.23        3.42     73.59 o
  -3  -4   8     5079.13     5292.63    371.34 o
  -2  -4   8     8405.61     8517.59    467.19 o
  -1  -4   8     3751.85     3779.86    134.86 o
   0  -4   8        1.13        2.19     66.43 o
   1  -4   8     2354.25     2254.41    121.27 o
   2  -4   8     1814.27     1865.54    103.94 o
   3  -4   8     3072.75     2965.09    204.73 o
   4  -4   8     1374.24     1448.64     93.75 o
   5  -4   8     5756.81     5582.21    208.57 o
   6  -4   8     4136.55     4083.83    186.58 o
   7  -4   8      952.85      919.79    126.28 o
   8  -4   8       60.25        0.00    102.78 o
  -7  -3   8     3060.53     3210.58    282.37 o
  -6  -3   8      360.84      186.93    167.66 o
  -5  -3   8     1088.02     1079.27     77.69 o
  -4  -3   8      611.31      596.80     81.09 o
  -3  -3   8     3749.26     5311.77   1322.68 o
  -2  -3   8       57.30       33.42     64.13 o
  -1  -3   8     7699.19     7877.64    171.35 o
   0  -3   8     9777.52     8836.58    498.00 o
   1  -3   8     2194.05     2311.87    180.28 o
   2  -3   8        1.17        0.00     60.15 o
   3  -3   8     9602.78     9565.59    179.01 o
   4  -3   8     3016.82     2998.56    111.41 o
   5  -3   8     2040.55     2070.56    137.38 o
   6  -3   8     1240.61     1298.95    125.29 o
   7  -3   8     5630.12     5327.36    207.53 o
   8  -3   8     3542.92     3438.67    183.19 o
   9  -3   8      401.30      373.37    113.89 o
  -7  -2   8     1200.01      994.91    216.50 o
  -6  -2   8     6656.76     6715.64    336.31 o
  -5  -2   8     4771.25     4780.08    200.37 o
  -4  -2   8      287.59      288.80     55.81 o
  -3  -2   8     2167.49     2026.17    121.23 o
  -2  -2   8     4069.70     4219.40    177.51 o
  -1  -2   8     5088.76     5187.41    135.09 o
   0  -2   8      270.58      243.08     60.15 o
   1  -2   8     8433.41     8412.96    540.12 o
   2  -2   8    12337.65    11957.76    543.52 o
   3  -2   8     3651.72     3491.63    109.97 o
   4  -2   8       25.05        0.00     55.52 o
   5  -2   8     3308.47     3258.82    150.97 o
   6  -2   8     7287.53     7167.18    218.76 o
   7  -2   8     1942.11     1840.11    136.25 o
   8  -2   8      929.54      852.01    121.42 o
   9  -2   8     3124.89     3449.16    181.68 o
  -7  -1   8     3444.82     3520.20    291.02 o
  -6  -1   8      518.65      599.75    166.75 o
  -5  -1   8     1786.36     1920.37    211.51 o
  -4  -1   8     4496.86     4224.53    101.14 o
  -3  -1   8     5905.95     5720.10    218.70 o
  -2  -1   8      242.94      173.06     56.92 o
  -1  -1   8     1254.42     1295.91     77.76 o
   0  -1   8     5268.41     5126.46    124.37 o
   1  -1   8     5604.17     5784.96    129.00 o
   2  -1   8      719.90      735.89     64.86 o
   3  -1   8    12525.71    12520.17    309.22 o
   4  -1   8     8370.48     7948.51    134.63 o
   5  -1   8     2165.55     2136.52     53.97 o
   6  -1   8       13.88        7.77     40.48 o
   7  -1   8     1943.77     2032.39     79.63 o
   8  -1   8     4398.55     4426.32    140.63 o
   9  -1   8      909.55      910.56     78.98 o
  10  -1   8      852.53      753.39     82.80 o
  -7   0   8       82.07        0.00    181.98 o
  -6   0   8     1327.08     1242.70    213.31 o
  -5   0   8     2967.31     2850.12    226.24 o
  -4   0   8      242.28      248.48     90.86 o
  -3   0   8     5561.64     5645.11    110.24 o
  -2   0   8    11114.50    11735.59    300.98 o
  -1   0   8     3432.24     3396.46    190.83 o
   0   0   8      299.39      279.01     54.02 o
   1   0   8     2062.13     2127.18     53.49 o
   2   0   8     8899.47     8302.82    173.72 o
   3   0   8     5624.12     5415.03    103.87 o
   4   0   8      667.11      600.03     33.46 o
   5   0   8     9906.02    10143.00    115.27 o
   6   0   8    11635.74    11779.65    147.96 o
   7   0   8     1547.41     1629.02     73.95 o
   8   0   8        5.88       40.83     54.75 o
   9   0   8     2399.82     2379.53    101.87 o
  10   0   8     3073.94     3273.29    120.85 o
  -7   1   8     3011.20     2604.98    270.62 o
  -6   1   8      912.00      949.84    191.38 o
  -5   1   8       24.86       83.99    154.00 o
  -4   1   8     1944.13     2192.40    203.96 o
  -3   1   8     4841.04     4909.71    109.15 o
  -2   1   8       45.53       49.97     42.02 o
  -1   1   8     6002.05     5893.25    186.97 o
   0   1   8    17206.72    17404.44    313.42 o
   1   1   8     5671.15     5671.68    168.38 o
   2   1   8      448.02      388.90     34.60 o
   3   1   8     3621.92     3661.96     64.09 o
   4   1   8     7164.85     6745.12    110.22 o
   5   1   8     4644.75     4509.59    113.74 o
   6   1   8      728.53      620.92    104.17 o
   7   1   8     5762.58     5897.14    120.09 o
   8   1   8     5783.00     5856.95    130.91 o
   9   1   8     1426.17     1487.71     86.65 o
  10   1   8       14.91       55.12     68.97 o
  -6   2   8     4234.44     3964.01    295.26 o
  -5   2   8     4172.65     4064.68    276.86 o
  -4   2   8      830.06      822.79    173.57 o
  -3   2   8      285.03      164.67    128.67 o
  -2   2   8     3413.72     3462.19     74.77 o
  -1   2   8     4905.01     4729.10    147.88 o
   0   2   8       24.92       28.60     42.77 o
   1   2   8     7923.25     8033.42    266.82 o
   2   2   8    13403.24    13359.78    141.63 o
   3   2   8     8656.57     8726.73    258.45 o
   4   2   8      225.36      256.61     37.01 o
   5   2   8     3489.79     3467.84    119.93 o
   6   2   8     9846.85     9259.28    573.65 o
   7   2   8     3181.92     3189.80     95.95 o
   8   2   8      561.26      572.96     64.73 o
   9   2   8     4155.08     4126.36    151.42 o
  10   2   8     2818.11     2979.69    199.02 o
  11   2   8     1018.03     1125.32     97.16 o
  -6   3   8      682.42      700.07    191.46 o
  -5   3   8      990.01      730.84    190.05 o
  -4   3   8     3847.65     4096.45    262.03 o
  -3   3   8     6682.77     6206.26    310.29 o
  -2   3   8      561.20      593.08    138.92 o
  -1   3   8      660.32      632.75     45.71 o
   0   3   8     5740.22     5894.36    317.87 o
   1   3   8     7523.77     7529.33    335.34 o
   2   3   8      107.45      117.44     37.74 o
   3   3   8     7914.69     7897.83    107.87 o
   4   3   8     6471.43     6215.01     88.64 o
   5   3   8     6134.21     5955.16    134.85 o
   6   3   8       47.86       52.27     31.51 o
   7   3   8     2725.10     2831.18    211.34 o
   8   3   8     5760.63     5795.00    188.40 o
   9   3   8     2162.88     2289.76    146.03 o
  10   3   8      622.22      654.89     83.65 o
  11   3   8     3579.70     3557.61    138.91 o
  -6   4   8      780.89      655.62    147.96 o
  -5   4   8     1979.78     1963.52    247.19 o
  -4   4   8      709.88      666.59    175.55 o
  -3   4   8     2416.14     2319.45    223.88 o
  -2   4   8     5532.44     6106.15    291.67 o
  -1   4   8     6126.40     6212.68    113.34 o
   0   4   8      586.94      660.37     49.91 o
   1   4   8     1495.16     1609.82    106.70 o
   2   4   8     7344.64     7511.13    181.33 o
   3   4   8     5649.95     5830.29    243.84 o
   4   4   8       16.09       39.81     37.40 o
   5   4   8     7622.20     7483.31    240.38 o
   6   4   8    12754.16    12851.31    176.14 o
   7   4   8     2027.37     1948.35     86.82 o
   8   4   8       42.44       11.92     62.46 o
   9   4   8     2936.38     2991.09    116.03 o
  10   4   8     5337.23     5351.18    380.29 o
  11   4   8     1360.61     1367.16    111.00 o
  -5   5   8       13.30      102.25    135.16 o
  -4   5   8     1765.96     1860.62    209.33 o
  -3   5   8     3622.06     3620.96    390.08 o
  -2   5   8      649.15      678.64    121.87 o
  -1   5   8     1891.71     1790.10    143.70 o
   0   5   8    11106.32    11034.30    384.19 o
   1   5   8     7560.53     7785.17    197.89 o
   2   5   8      941.62      930.29     54.02 o
   3   5   8      373.69      380.64     48.17 o
   4   5   8     5817.16     5816.04     99.97 o
   5   5   8     6637.40     6823.39    105.62 o
   6   5   8       33.20       57.18     40.75 o
   7   5   8     2299.39     2143.33     94.51 o
   8   5   8    10304.48     9749.68    182.29 o
   9   5   8     1820.96     1890.56    189.98 o
  10   5   8        4.59       33.21     96.45 o
  11   5   8     1700.57     1758.37    153.35 o
  -5   6   8     4002.65     4225.73    235.41 o
  -4   6   8      864.19      875.01    148.51 o
  -3   6   8       18.98        0.00    116.42 o
  -2   6   8     1188.39     1102.99    138.57 o
  -1   6   8     2796.64     2930.95    442.24 o
   0   6   8      869.48      913.79    120.22 o
   1   6   8     2557.08     2572.14    154.33 o
   2   6   8     9929.91    10108.02    136.17 o
   3   6   8     3527.51     3367.17     90.67 o
   4   6   8      800.64      753.54     41.78 o
   5   6   8     1278.98     1256.98     63.80 o
   6   6   8     5009.65     4787.83    122.34 o
   7   6   8     2631.25     2692.94     88.00 o
   8   6   8       95.54       80.60     51.53 o
   9   6   8     3601.19     3703.22    181.40 o
  10   6   8     5233.18     5105.74    214.11 o
  -4   7   8     5403.80     5341.91    258.55 o
  -3   7   8     2536.58     2625.53    193.73 o
  -2   7   8      920.46      911.16    144.09 o
  -1   7   8       33.45       10.76    116.29 o
   0   7   8     3830.38     3772.74    191.28 o
   1   7   8     3287.13     3100.50    169.25 o
   2   7   8      530.23      477.57     81.66 o
   3   7   8     2348.98     2389.82    103.63 o
   4   7   8    10622.73     9821.86    350.31 o
   5   7   8     2624.13     2618.03    100.46 o
   6   7   8      297.66      226.19     69.11 o
   7   7   8      933.81      827.73     97.26 o
   8   7   8     7769.68     7753.03    292.69 o
   9   7   8     3373.67     3403.03    184.64 o
  10   7   8       42.16       82.43    116.78 o
  -3   8   8      301.35      400.73    142.04 o
  -2   8   8     5489.30     5720.38    360.16 o
  -1   8   8     3448.47     3326.14    199.76 o
   0   8   8      921.12     1110.16    142.02 o
   1   8   8       32.46       19.15     85.80 o
   2   8   8     2601.30     2706.19    122.77 o
   3   8   8     5111.96     5041.12    225.64 o
   4   8   8      324.99      315.72     75.12 o
   5   8   8     2260.36     2171.19    106.76 o
   6   8   8     5001.84     5076.11    138.78 o
   7   8   8     2227.53     2170.75     99.70 o
   8   8   8      130.38      132.42     79.57 o
   9   8   8     1168.92      989.83    140.23 o
  10   8   8     4120.65     3928.18    216.97 o
  -2   9   8     1188.44     1396.48    175.69 o
  -1   9   8      646.75      617.92    150.19 o
   0   9   8     3762.96     3933.02    214.10 o
   1   9   8     2905.44     3146.65    143.75 o
   2   9   8      630.30      727.03     95.35 o
   3   9   8      168.40      162.26     82.48 o
   4   9   8     3490.94     3459.87    138.72 o
   5   9   8     3297.58     2967.72    123.15 o
   6   9   8       81.11       71.96     75.04 o
   7   9   8     2807.32     2884.00    121.13 o
   8   9   8     4115.00     4166.79    214.76 o
   9   9   8     2084.86     1967.48    174.60 o
  -1  10   8     1999.85     2071.16    197.04 o
   0  10   8      704.59      796.22    118.93 o
   1  10   8     1110.51     1229.45    137.16 o
   2  10   8     2978.34     2892.14    143.17 o
   3  10   8     3136.97     3329.97    143.49 o
   4  10   8      502.53      488.84     97.90 o
   5  10   8      135.39      138.87     85.65 o
   6  10   8     3513.73     3304.60    152.91 o
   7  10   8     2346.54     2444.85    125.28 o
   8  10   8       36.09       34.16     95.73 o
   1  11   8     1771.89     1817.67    137.33 o
   2  11   8      428.97      387.84    111.29 o
   3  11   8     1235.23     1168.93    118.72 o
   4  11   8     4197.34     4150.85    163.34 o
   5  11   8     1981.12     1944.43    129.09 o
   6  11   8      311.48      250.53     89.31 o
   7  11   8      274.65      203.35     90.55 o
  -1  -8   9      772.99      912.89    131.51 o
   0  -8   9     2596.31     2750.25    165.14 o
   1  -8   9     1249.05     1197.11    133.05 o
  -3  -7   9     2049.02     1938.09    143.54 o
  -2  -7   9     6090.55     5544.49    422.04 o
  -1  -7   9     1890.45     1792.26    181.86 o
   0  -7   9       16.51        0.00    101.44 o
   1  -7   9      855.70      928.28    126.11 o
   2  -7   9     1518.60     1655.71    131.27 o
   3  -7   9     1108.55     1069.10    155.48 o
   4  -7   9      201.46      132.32    141.62 o
  -4  -6   9     1835.08     1758.38    171.90 o
  -3  -6   9     2190.30     2069.55    194.37 o
  -2  -6   9      104.99      129.02     94.37 o
  -1  -6   9     1947.00     1990.38    132.34 o
   0  -6   9    10663.67    10959.53    246.43 o
   1  -6   9     2018.28     2005.47    128.70 o
   2  -6   9        0.17       19.90     90.89 o
   3  -6   9     1059.76     1077.34    155.91 o
   4  -6   9     2038.36     2099.74    174.32 o
   5  -6   9     1103.74     1122.03    148.36 o
  -5  -5   9     2930.49     3011.61    192.87 o
  -4  -5   9      193.35      260.37     91.90 o
  -3  -5   9      703.04      779.31    104.78 o
  -2  -5   9     1982.34     2357.54    131.11 o
  -1  -5   9     2845.70     3040.30    143.57 o
   0  -5   9       57.33       75.19     83.39 o
   1  -5   9     2721.18     2925.51    146.87 o
   2  -5   9     6629.13     6346.63    571.85 o
   3  -5   9     1525.14     1503.40    111.17 o
   4  -5   9       44.02        0.00    111.97 o
   5  -5   9     1250.01     1243.53    147.65 o
   6  -5   9     1691.76     1796.77    163.57 o
   7  -5   9     1020.46     1051.87    149.06 o
  -6  -4   9      890.53      756.82    134.65 o
  -5  -4   9      598.52      537.10     79.93 o
  -4  -4   9     7047.15     6944.88    188.40 o
  -3  -4   9     2609.57     2439.64    128.33 o
  -2  -4   9      193.98      179.84     82.73 o
  -1  -4   9     1408.88     1469.66    106.91 o
   0  -4   9     3648.93     3888.02    145.54 o
   1  -4   9     3227.92     3338.53    131.95 o
   2  -4   9        5.94        0.00     77.68 o
   3  -4   9     7065.87     6833.35    172.61 o
   4  -4   9     8153.22     8043.28    184.02 o
   5  -4   9     1136.46     1288.93    141.90 o
   6  -4   9       45.91       74.50    110.83 o
   7  -4   9     1282.40     1473.97    148.10 o
  -6  -3   9     1832.47     1577.06    247.78 o
  -5  -3   9     4348.66     3980.65    123.22 o
  -4  -3   9      845.44      729.33     89.08 o
  -3  -3   9      712.91      689.46     87.83 o
  -2  -3   9     9139.83     9182.33    251.57 o
  -1  -3   9     5350.59     5232.82    153.96 o
   0  -3   9      209.73      196.69     86.94 o
   1  -3   9      690.82      685.98     83.75 o
   2  -3   9     1854.32     1841.68    104.55 o
   3  -3   9     6171.08     6058.95    154.23 o
   4  -3   9       91.72       54.71     65.54 o
   5  -3   9     6176.85     6254.33    220.97 o
   6  -3   9     6601.49     6205.97    224.10 o
   7  -3   9     2048.55     1737.94    151.41 o
   8  -3   9       22.90       92.43    109.81 o
  -6  -2   9      867.65      846.45    201.95 o
  -5  -2   9      411.33      457.00    121.15 o
  -4  -2   9      585.09      568.47     68.02 o
  -3  -2   9     4805.12     4935.24    165.88 o
  -2  -2   9      734.98      698.02     78.91 o
  -1  -2   9     3049.41     2853.52    347.39 o
   0  -2   9     7710.76     7718.94    167.03 o
   1  -2   9     5049.61     5051.23    139.07 o
   2  -2   9      189.38      235.69     65.89 o
   3  -2   9     2608.00     2589.50    104.30 o
   4  -2   9     1507.47     1608.30     91.53 o
   5  -2   9     2846.12     2843.37    150.77 o
   6  -2   9      213.79      135.00     92.21 o
   7  -2   9     8011.39     8091.07    250.99 o
   8  -2   9     5325.23     5634.42    223.28 o
   9  -2   9     1369.29     1560.09    152.89 o
  -6  -1   9     3744.07     4243.71    302.74 o
  -5  -1   9     4785.54     4722.23    301.16 o
  -4  -1   9     1026.87     1018.98    115.25 o
  -3  -1   9      297.57      283.90     65.60 o
  -2  -1   9     2013.03     1878.77    104.65 o
  -1  -1   9     4918.54     5098.22    133.09 o
   0  -1   9      388.61      398.13     66.87 o
   1  -1   9     4467.54     4497.50    225.07 o
   2  -1   9    12507.69    12132.57    460.81 o
   3  -1   9     5971.52     6096.12    258.67 o
   4  -1   9       53.10       97.36     56.53 o
   5  -1   9     1461.28     1413.65    117.88 o
   6  -1   9     5016.74     5225.42    190.46 o
   7  -1   9     2640.14     2767.92    159.58 o
   8  -1   9      103.16      139.87    106.61 o
   9  -1   9     4971.38     5394.67    222.69 o
  -6   0   9      935.41      895.74    218.76 o
  -5   0   9      146.09        0.00    172.73 o
  -4   0   9     4811.56     5098.79    183.67 o
  -3   0   9     7012.22     6899.41    121.16 o
  -2   0   9     1093.09     1079.64     74.89 o
  -1   0   9      335.22      324.34     57.24 o
   0   0   9     1758.02     1738.42     85.47 o
   1   0   9     5382.39     4957.16    306.28 o
   2   0   9      426.75      340.40     30.68 o
   3   0   9     5225.82     4565.87    357.58 o
   4   0   9    11714.07    11463.04    463.58 o
   5   0   9     4935.74     4713.00    196.22 o
   6   0   9        9.60       34.16     39.69 o
   7   0   9     1389.54     1327.36     69.75 o
   8   0   9     3637.30     3894.03    181.67 o
   9   0   9     2161.74     2248.77     99.95 o
  10   0   9       83.70       76.93     69.05 o
  -6   1   9      799.71      645.49    221.10 o
  -5   1   9     2616.42     2764.49    264.97 o
  -4   1   9     1927.78     1628.44    211.70 o
  -3   1   9      176.24      159.48     91.19 o
  -2   1   9     6878.38     6795.35    255.16 o
  -1   1   9     6163.57     6252.28    128.13 o
   0   1   9      622.78      564.85     99.35 o
   1   1   9     1067.94     1013.12     49.65 o
   2   1   9     3657.40     3560.22     69.11 o
   3   1   9     5040.52     4963.38    179.89 o
   4   1   9      354.29      313.09     34.35 o
   5   1   9     5169.57     4965.86    165.09 o
   6   1   9    11881.63    11148.29    696.09 o
   7   1   9     4108.96     3932.77    102.53 o
   8   1   9       40.11       62.88     58.14 o
   9   1   9     1166.83     1172.31     83.67 o
  10   1   9     1812.02     1902.54    104.99 o
  -6   2   9      928.56     1131.12    240.80 o
  -5   2   9      125.93        0.00    171.48 o
  -4   2   9     1386.16     1389.29    211.47 o
  -3   2   9     2274.62     2340.02    213.58 o
  -2   2   9     2041.39     1984.54     66.48 o
  -1   2   9      583.08      602.21     56.62 o
   0   2   9     7567.44     7472.39    138.10 o
   1   2   9     8187.03     8271.03    146.89 o
   2   2   9      523.32      514.35     42.84 o
   3   2   9     1418.70     1354.01     53.44 o
   4   2   9     2226.13     2255.22     63.89 o
   5   2   9     5110.21     4923.39    134.73 o
   6   2   9       80.76       75.13     37.22 o
   7   2   9     6131.99     6213.83    127.29 o
   8   2   9     8716.37     8676.45    221.86 o
   9   2   9     2540.84     2654.97    123.64 o
  10   2   9       46.53        5.39     72.06 o
  -6   3   9     2035.93     2200.24    275.32 o
  -5   3   9     5675.49     5333.36    336.92 o
  -4   3   9     1021.02     1088.40    197.39 o
  -3   3   9       87.05      100.14    136.90 o
  -2   3   9     1548.10     1634.09    191.56 o
  -1   3   9     3100.92     3315.42     79.97 o
   0   3   9      905.99      988.23     90.93 o
   1   3   9     2497.80     2593.59     92.54 o
   2   3   9    13346.42    13015.58    394.02 o
   3   3   9     8565.38     8729.55    118.98 o
   4   3   9      589.61      579.30     57.56 o
   5   3   9     1061.59      997.83     49.29 o
   6   3   9     2696.47     2599.66    123.00 o
   7   3   9     6269.17     6366.46    452.44 o
   8   3   9       12.92       12.18     59.67 o
   9   3   9     4374.00     4403.15    138.51 o
  10   3   9     7456.20     7515.89    175.08 o
  -5   4   9       13.22        0.00    204.94 o
  -4   4   9     3241.02     3546.52    283.86 o
  -3   4   9     7351.23     7243.24    350.67 o
  -2   4   9     1270.42     1411.95    193.68 o
  -1   4   9      102.61       91.79     46.22 o
   0   4   9      187.77      238.25     46.41 o
   1   4   9     8295.71     8693.57    154.99 o
   2   4   9      782.23      856.42     56.82 o
   3   4   9     2272.81     2231.23     68.68 o
   4   4   9    11191.61    11155.29    150.22 o
   5   4   9     7202.69     7211.73    120.58 o
   6   4   9      631.48      608.83     47.70 o
   7   4   9      787.30      761.56    103.01 o
   8   4   9      806.26      853.38     78.40 o
   9   4   9     4456.29     4378.74    156.11 o
  10   4   9        0.61        0.00     73.93 o
  -5   5   9     2443.70     2377.12    206.27 o
  -4   5   9     1268.36     1165.66    173.78 o
  -3   5   9      131.52       49.46    123.22 o
  -2   5   9     5428.06     5440.80    570.48 o
  -1   5   9     4880.72     4838.95    499.51 o
   0   5   9      938.85     1028.07     65.08 o
   1   5   9      883.32      926.07     60.28 o
   2   5   9      564.71      585.25     44.37 o
   3   5   9     4711.65     4685.99     94.63 o
   4   5   9      860.69      853.99     55.65 o
   5   5   9     2773.64     2645.98     76.90 o
   6   5   9    11904.69    11654.35    177.92 o
   7   5   9     2982.80     2949.97     86.96 o
   8   5   9      340.99      321.37     71.51 o
   9   5   9      933.69     1041.94     90.03 o
  10   5   9     3112.52     3454.98    135.95 o
  -4   6   9      680.14      545.83    148.66 o
  -3   6   9     2795.16     2713.69    197.32 o
  -2   6   9     1208.28     1342.60    155.37 o
  -1   6   9      108.26      154.36    116.59 o
   0   6   9     7938.94     7691.08    601.54 o
   1   6   9     8186.01     8575.39    341.51 o
   2   6   9      858.48      946.54     61.61 o
   3   6   9      166.06      182.54     39.43 o
   4   6   9     3393.22     3421.05     88.58 o
   5   6   9     4989.95     4859.18    102.26 o
   6   6   9      647.55      627.43     57.39 o
   7   6   9     1744.18     1739.05     81.68 o
   8   6   9     7789.80     7482.74    173.80 o
   9   6   9     3140.90     3353.86    133.69 o
  10   6   9      179.06      223.61    103.83 o
  -3   7   9       20.45      120.14    146.75 o
  -2   7   9      992.08      744.83    147.53 o
  -1   7   9     2497.52     2522.32    182.57 o
   0   7   9     1712.50     1582.68    158.68 o
   1   7   9      492.55      477.13    122.88 o
   2   7   9     4971.69     5033.47    153.76 o
   3   7   9     5399.43     4943.36    332.71 o
   4   7   9     1552.88     1451.13    104.88 o
   5   7   9       39.13       59.30     51.48 o
   6   7   9     1972.83     1843.88    126.75 o
   7   7   9     2714.78     2667.17    138.75 o
   8   7   9      294.32      260.22     78.18 o
   9   7   9     2747.52     2403.12    164.02 o
  10   7   9     5300.79     5283.32    229.45 o
  -3   8   9     2870.66     2946.24    215.71 o
  -2   8   9     1835.74     1919.33    195.93 o
  -1   8   9       13.19       93.63    116.59 o
   0   8   9     1545.33     1819.14    168.45 o
   1   8   9     2539.63     2859.59    161.88 o
   2   8   9      974.83     1089.42    101.28 o
   3   8   9      836.45      806.87     90.96 o
   4   8   9     8963.36     8541.81    471.64 o
   5   8   9     3943.53     3686.46    182.41 o
   6   8   9      890.29      887.03     84.51 o
   7   8   9      104.81       82.60     83.88 o
   8   8   9     1346.72     1079.90    102.88 o
   9   8   9     2462.80     2498.56    178.63 o
  -1   9   9     4740.16     5648.80    599.22 o
   0   9   9     1531.35     1797.73    182.33 o
   1   9   9       10.49       42.68     93.32 o
   2   9   9      527.73      512.98     98.37 o
   3   9   9     2598.28     2734.21    219.50 o
   4   9   9     1196.65     1034.12    102.20 o
   5   9   9      546.36      471.00     86.70 o
   6   9   9     6420.46     5940.50    160.23 o
   7   9   9     4104.16     3844.22    162.17 o
   8   9   9      289.48      249.73     95.28 o
   9   9   9      427.39      400.83    139.28 o
   0  10   9     3219.04     3627.31    165.33 o
   1  10   9     6796.09     7629.63    210.64 o
   2  10   9      745.98      948.64    114.55 o
   3  10   9       46.69       67.99     93.64 o
   4  10   9     1001.04     1005.26    110.42 o
   5  10   9     1553.73     1452.85    114.76 o
   6  10   9      920.17      967.95    104.58 o
   7  10   9      619.08      534.56    116.26 o
   8  10   9     4177.93     3963.87    193.38 o
   2  11   9     2101.29     2239.44    141.40 o
   3  11   9     4985.42     5297.19    277.41 o
   4  11   9      808.75      846.41    113.60 o
   5  11   9       41.17      126.62     97.98 o
   6  11   9      787.91      747.13    109.18 o
  -1  -7  10     1231.01     1096.32    130.46 o
   0  -7  10     2911.55     2790.90    169.78 o
   1  -7  10     2311.30     2161.88    147.37 o
   2  -7  10      253.08      290.75    115.07 o
  -3  -6  10       23.36        9.48     98.56 o
  -2  -6  10     2751.47     2515.57    257.98 o
  -1  -6  10     2063.38     2182.40    200.93 o
   0  -6  10       65.74       28.76     92.76 o
   1  -6  10     1727.61     1733.54    129.88 o
   2  -6  10     3458.80     3531.33    163.23 o
   3  -6  10     1525.93     1452.06    169.21 o
   4  -6  10      152.77      204.93    133.82 o
   5  -6  10     1212.66     1105.78    154.79 o
  -4  -5  10     4329.90     4292.28    172.05 o
  -3  -5  10     2082.20     2078.04    138.48 o
  -2  -5  10      857.09      768.60    109.24 o
  -1  -5  10      175.87      172.62     94.48 o
   0  -5  10     5619.28     5289.03    181.67 o
   1  -5  10     2958.83     3029.50    146.00 o
   2  -5  10      124.98      125.63     85.04 o
   3  -5  10      815.34      791.14    105.26 o
   4  -5  10     5666.70     5205.76    236.15 o
   5  -5  10     1408.64     1511.14    161.16 o
   6  -5  10       50.40       37.67    119.94 o
  -5  -4  10     2439.11     2578.78    261.20 o
  -4  -4  10     1288.24     1374.53    116.75 o
  -3  -4  10      201.88      188.03     89.12 o
  -2  -4  10     4321.52     4023.39    264.90 o
  -1  -4  10     3741.32     3695.21    155.49 o
   0  -4  10     1005.25      983.68    103.26 o
   1  -4  10      368.03      372.30     90.43 o
   2  -4  10     4248.89     4048.42    148.23 o
   3  -4  10     3910.97     3956.47    148.50 o
   4  -4  10       72.59       72.26    109.11 o
   5  -4  10      686.97      770.66    128.58 o
   6  -4  10     2152.88     1935.52    161.13 o
   7  -4  10     1200.91     1213.29    155.26 o
  -5  -3  10        2.82        0.00    113.92 o
  -4  -3  10     2741.86     2546.99    128.91 o
  -3  -3  10     1912.22     1884.44    251.68 o
  -2  -3  10     1438.45     1357.66    305.28 o
  -1  -3  10     1001.90      803.86     94.64 o
   0  -3  10     3921.05     3800.71    142.47 o
   1  -3  10     2814.53     2901.83    129.01 o
   2  -3  10     1005.83     1083.25    113.97 o
   3  -3  10     1064.27      991.04     92.18 o
   4  -3  10     5875.92     5718.91    158.59 o
   5  -3  10     3061.75     3174.50    181.92 o
   6  -3  10        6.08       32.21    109.28 o
   7  -3  10     2104.35     1874.13    164.23 o
   8  -3  10     2680.03     2646.83    178.91 o
  -5  -2  10     3417.24     3472.46    182.47 o
  -4  -2  10     1226.90     1149.90     94.73 o
  -3  -2  10       98.53       45.75     69.21 o
  -2  -2  10     4489.24     4478.65    145.92 o
  -1  -2  10     7000.36     6646.08    168.50 o
   0  -2  10      742.27      781.92    132.44 o
   1  -2  10     1155.25     1228.13     93.05 o
   2  -2  10     4656.44     4758.06    199.61 o
   3  -2  10     4271.76     4646.36    223.34 o
   4  -2  10      814.35      798.33     80.93 o
   5  -2  10      692.48      876.12    120.87 o
   6  -2  10     4219.84     4414.37    197.54 o
   7  -2  10     4678.36     4743.34    209.76 o
   8  -2  10       29.38       54.58    113.25 o
  -5  -1  10      385.27      312.10    193.69 o
  -4  -1  10     2717.64     2653.62    157.33 o
  -3  -1  10     3625.08     3636.35    124.81 o
  -2  -1  10     2629.24     2680.93    192.86 o
  -1  -1  10       18.03       12.63     63.26 o
   0  -1  10     1475.49     1435.00     89.86 o
   1  -1  10     8770.66     8768.38    303.56 o
   2  -1  10      594.90      611.01     72.32 o
   3  -1  10     1342.26     1339.83     87.64 o
   4  -1  10     4001.45     4216.45    125.39 o
   5  -1  10     2598.96     2534.69    150.40 o
   6  -1  10      479.38      543.57    105.76 o
   7  -1  10     2317.27     2168.04    160.66 o
   8  -1  10     3976.40     4209.69    206.21 o
   9  -1  10     2700.02     3102.73    197.69 o
  -5   0  10     4042.06     4069.37    307.01 o
  -4   0  10     1421.47     1438.44    131.41 o
  -3   0  10      332.23      363.78     98.61 o
  -2   0  10     4997.99     4983.75    132.62 o
  -1   0  10     4359.56     4512.42    128.32 o
   0   0  10     2145.64     2098.92    125.61 o
   1   0  10       71.78       62.86     56.72 o
   2   0  10     4436.36     4290.13    125.53 o
   3   0  10     5967.97     5749.97    420.81 o
   4   0  10      553.25      575.92     70.77 o
   5   0  10      939.72      863.77    105.40 o
   6   0  10     3471.73     3385.69    165.57 o
   7   0  10     3063.95     3133.96    177.52 o
   8   0  10      234.96      250.68    113.89 o
   9   0  10     2089.21     2281.64    171.87 o
  -5   1  10       73.25       61.68    190.97 o
  -4   1  10     1865.74     2133.87    245.37 o
  -3   1  10     4393.13     4446.87    336.60 o
  -2   1  10     2599.50     2478.60     82.72 o
  -1   1  10      217.56      157.63     55.01 o
   0   1  10     2013.24     2028.59     94.03 o
   1   1  10     5216.26     5114.77     94.27 o
   2   1  10     1698.47     1634.48     54.13 o
   3   1  10      198.22      187.88     32.33 o
   4   1  10     8739.00     8271.75    316.63 o
   5   1  10     4000.05     3869.37     75.84 o
   6   1  10      393.68      426.43     48.94 o
   7   1  10     1638.87     1628.01     76.44 o
   8   1  10     2164.08     2274.19    206.57 o
   9   1  10     2431.85     2464.23    127.75 o
  10   1  10      117.75      133.94     72.01 o
  -5   2  10     3791.29     3784.88    307.70 o
  -4   2  10     2009.05     1822.40    241.05 o
  -3   2  10      144.15      128.94    168.50 o
  -2   2  10     4686.52     4943.35    222.40 o
  -1   2  10     5201.45     5523.18    274.42 o
   0   2  10     2334.07     2393.30    119.09 o
   1   2  10      456.87      479.03     48.22 o
   2   2  10     2427.89     2534.80    109.99 o
   3   2  10     4958.48     4725.02     87.11 o
   4   2  10     1284.38     1296.34     56.18 o
   5   2  10      234.24      245.53     41.52 o
   6   2  10     7894.25     7798.46    112.09 o
   7   2  10     6487.23     6289.21    260.02 o
   8   2  10      241.80      236.50     62.66 o
   9   2  10     1027.99     1155.67    247.54 o
  10   2  10     2206.52     2193.07    110.30 o
  -5   3  10       34.88      128.56    191.12 o
  -4   3  10     1578.98     1672.60    248.69 o
  -3   3  10     3981.16     4122.79    291.13 o
  -2   3  10     3127.45     3262.55    147.66 o
  -1   3  10      183.91      129.14     45.64 o
   0   3  10     2124.38     2098.69    191.43 o
   1   3  10     6909.94     7153.10    147.65 o
   2   3  10     1758.41     1752.85     97.91 o
   3   3  10      821.97      840.15     54.79 o
   4   3  10     2140.64     2141.64     70.68 o
   5   3  10     3944.40     3965.76     80.66 o
   6   3  10      989.14      963.45     56.07 o
   7   3  10     1359.25     1570.44    103.88 o
   8   3  10     2718.70     2706.26    106.49 o
   9   3  10     4498.49     4682.19    134.63 o
  10   3  10      158.98      130.78     73.52 o
  -4   4  10     2150.46     2384.82    273.42 o
  -3   4  10       98.61      167.06    169.80 o
  -2   4  10     3148.94     3395.71    258.05 o
  -1   4  10     4061.57     4452.77    273.52 o
   0   4  10     1439.00     1430.11     67.74 o
   1   4  10        4.01       14.89     54.15 o
   2   4  10     2744.54     2695.70     82.34 o
   3   4  10     6109.09     6304.01    300.81 o
   4   4  10     1021.50     1062.48     56.89 o
   5   4  10      853.17      807.84     54.82 o
   6   4  10     4129.48     4099.42     96.87 o
   7   4  10     4990.13     5315.97    181.14 o
   8   4  10      401.72      488.03     89.05 o
   9   4  10     1640.99     1574.69     97.62 o
  10   4  10     4505.05     4616.14    150.57 o
  -4   5  10      715.82      790.92    165.35 o
  -3   5  10     5245.76     4749.44    236.76 o
   0   5  10     1791.37     1886.11    110.55 o
   1   5  10     9476.00     9631.89    333.00 o
   2   5  10      879.85      926.57     61.44 o
   3   5  10       19.33        2.59     46.45 o
   4   5  10     3473.89     3629.05    165.79 o
   5   5  10     8097.92     8112.92    123.56 o
   6   5  10     1219.40     1114.31     61.85 o
   7   5  10      428.06      419.94     60.61 o
   8   5  10      934.59      957.19    121.33 o
   9   5  10     4181.62     4224.21    139.71 o
  10   5  10      477.64      402.82     89.07 o
  -3   6  10      238.52      119.42    144.35 o
  -2   6  10      758.38      651.63    150.01 o
  -1   6  10     4322.74     4484.99    221.26 o
   0   6  10     2825.59     2870.07    180.06 o
   1   6  10      310.11      271.90     62.04 o
   2   6  10     1061.16     1071.43     68.71 o
   3   6  10     3341.33     3373.34     76.04 o
   4   6  10     1346.84     1410.37     71.83 o
   5   6  10      235.22      184.75     53.63 o
   6   6  10     4748.16     4767.81    195.46 o
   7   6  10     5612.20     5560.16    172.86 o
   8   6  10      736.58      765.16     86.98 o
   9   6  10      666.75      694.03     90.18 o
  10   6  10     1642.51     1791.51    119.58 o
  -3   7  10     2916.35     3188.84    389.67 o
  -2   7  10     1145.20      972.25    171.88 o
  -1   7  10      131.75      174.85    127.87 o
   0   7  10     2393.15     2193.99    185.99 o
   1   7  10     7500.19     7698.24    185.79 o
   2   7  10     1582.00     1503.72    106.34 o
   3   7  10      220.33      172.33     56.82 o
   4   7  10     3255.09     3072.83     94.12 o
   5   7  10     2404.29     2497.68     94.09 o
   6   7  10     1393.12     1355.99     75.48 o
   7   7  10      131.30      109.36     65.23 o
   8   7  10     3940.74     4183.77    146.77 o
   9   7  10     5540.44     5499.00    225.57 o
  10   7  10      420.69      374.92    126.89 o
  -2   8  10     1342.96     1323.60    182.60 o
  -1   8  10     2752.65     2805.78    204.75 o
   0   8  10     2082.01     2090.82    309.02 o
   1   8  10       72.17       69.86     92.04 o
   2   8  10     1830.30     1772.98    117.50 o
   3   8  10     6706.34     6574.09    302.09 o
   4   8  10     1953.44     1868.71    108.73 o
   5   8  10      233.21      225.97     76.60 o
   6   8  10     2158.55     2014.15    125.71 o
   7   8  10     2398.31     2375.56    132.53 o
   8   8  10     1041.55     1000.75    107.12 o
   9   8  10      236.72      122.58    119.62 o
  -1   9  10        5.32       74.20    150.15 o
   0   9  10     1710.61     1985.84    292.89 o
   1   9  10     3036.05     3190.63    151.34 o
   2   9  10     1764.09     2064.29    129.98 o
   3   9  10       46.08      114.94     87.60 o
   4   9  10     2972.86     2716.75    158.51 o
   5   9  10     4618.60     4236.08    151.84 o
   6   9  10     1452.22     1331.57    106.61 o
   7   9  10      206.70      120.01     96.08 o
   8   9  10      747.63      675.61    111.80 o
   1  10  10       14.75        0.00    107.34 o
   2  10  10      998.34     1045.87    125.07 o
   3  10  10     3490.50     3693.99    183.17 o
   4  10  10     1452.00     1400.49    121.16 o
   5  10  10        4.87        0.00     93.70 o
   6  10  10     2885.92     2521.38    132.31 o
   7  10  10     3519.33     3306.50    166.19 o
  -1  -6  11      372.26      426.43    119.20 o
   0  -6  11     3475.01     3457.53    346.41 o
   1  -6  11     3210.12     3163.29    169.27 o
   2  -6  11      596.91      627.18    112.24 o
   3  -6  11       14.73        0.00    135.28 o
  -3  -5  11      127.36      154.47    100.96 o
  -2  -5  11      549.08      637.72    113.64 o
  -1  -5  11     2729.49     2736.52    167.97 o
   0  -5  11     1031.14     1129.57    125.04 o
   1  -5  11     1033.73      902.39    110.07 o
   2  -5  11     4353.71     4501.96    271.50 o
   3  -5  11     1151.48     1399.78    157.71 o
   4  -5  11     1091.33     1121.39    163.80 o
   5  -5  11       29.93       18.68    134.74 o
  -3  -4  11     1384.45     1390.39    121.29 o
  -2  -4  11     1693.58     1599.23    126.42 o
  -1  -4  11       76.12      108.72     88.24 o
   0  -4  11     1245.39     1217.34    155.02 o
   1  -4  11     3350.36     3186.48    288.49 o
   2  -4  11      572.01      506.94    100.11 o
   3  -4  11      947.73      953.70    107.21 o
   4  -4  11    10256.15    10380.17    310.16 o
   5  -4  11     1262.16     1308.27    167.37 o
   6  -4  11      898.75      763.89    144.00 o
  -4  -3  11     1708.48     1628.96    120.65 o
  -3  -3  11       47.58        0.00     84.36 o
  -2  -3  11     6454.72     6232.22    184.43 o
  -1  -3  11     3782.90     3777.77    152.42 o
   0  -3  11     2448.38     2384.19    241.81 o
   1  -3  11      111.31      241.07    129.26 o
   2  -3  11     1013.20     1126.33    101.44 o
   3  -3  11     4498.54     4493.02    155.22 o
   4  -3  11      705.93      819.50    128.88 o
   5  -3  11      615.53      709.31    135.10 o
   6  -3  11     4039.72     4117.68    208.30 o
   7  -3  11     2408.32     2692.75    191.90 o
  -4  -2  11      306.31      347.41    126.76 o
  -3  -2  11     1489.13     1357.32    108.64 o
  -2  -2  11     2237.17     2282.16    161.47 o
  -1  -2  11      298.50      303.14     80.11 o
   0  -2  11     5029.46     5051.04    161.56 o
   1  -2  11     3767.16     3444.41    169.69 o
   2  -2  11     2437.51     2430.14    119.36 o
   3  -2  11       25.29       34.81     70.92 o
   4  -2  11     2308.46     2259.14    154.34 o
   5  -2  11     3057.92     2859.30    174.09 o
   6  -2  11      410.92      332.27    115.88 o
   7  -2  11     1656.83     1777.84    159.32 o
   8  -2  11     2454.38     2634.21    183.33 o
  -4  -1  11     1712.04     1590.85    149.21 o
  -3  -1  11      124.63       21.89     65.86 o
  -2  -1  11     1504.36     1456.76     99.67 o
  -1  -1  11     4125.65     4165.51    141.14 o
   0  -1  11     1775.70     1733.64    104.88 o
   1  -1  11      318.41      306.68     75.89 o
   2  -1  11     5203.36     5512.45    155.02 o
   3  -1  11     4868.34     4978.45    146.46 o
   4  -1  11     1798.89     1744.80    101.12 o
   5  -1  11       90.10       92.58     88.35 o
   6  -1  11     2105.19     2027.02    152.06 o
   7  -1  11     4481.43     4426.90    210.00 o
   8  -1  11      205.44      298.03    117.93 o
  -5   0  11       11.13       79.47    199.32 o
  -4   0  11     2561.57     2413.18    161.32 o
  -3   0  11     4938.48     4983.41    560.71 o
  -2   0  11     2410.74     2518.54    109.69 o
  -1   0  11      126.96       84.17     62.65 o
   0   0  11      901.51      894.09     82.51 o
   1   0  11     5719.82     5863.60    150.99 o
   2   0  11     2311.19     2240.73    106.90 o
   3   0  11      398.52      408.51     88.43 o
   4   0  11     5960.39     5820.15    149.27 o
   5   0  11     3291.28     3227.26    162.69 o
   6   0  11     1345.32     1395.05    129.57 o
   7   0  11       15.75       33.89     96.46 o
   8   0  11     1466.15     1562.12    155.40 o
   9   0  11     2872.30     3180.50    199.31 o
  -4   1  11     2384.36     2080.11    259.84 o
  -3   1  11       12.34       57.16    110.18 o
  -2   1  11     4805.70     4804.60    229.66 o
  -1   1  11     6618.95     6554.13    165.11 o
   0   1  11     2931.08     2898.91    110.62 o
   1   1  11      321.02      310.41    154.62 o
   2   1  11      916.13      903.58     80.67 o
   3   1  11     4431.84     4524.08    132.71 o
   4   1  11     2505.94     2497.76    106.14 o
   5   1  11      446.53      410.00     95.40 o
   6   1  11     5662.85     5278.89    205.18 o
   7   1  11     3475.85     3694.11    184.41 o
   8   1  11     1050.95     1094.13    136.47 o
   9   1  11       43.49       71.31    116.85 o
  -4   2  11      441.79      601.42    218.25 o
  -3   2  11     1783.37     1981.03    244.76 o
  -2   2  11     3799.02     3747.17    162.54 o
  -1   2  11       70.59       39.89     57.82 o
   0   2  11     6064.49     6070.83    143.77 o
   1   2  11     5941.29     5591.90    492.39 o
   2   2  11     3439.16     3233.03    119.06 o
   3   2  11      357.26      330.52     44.43 o
   4   2  11     1151.74     1074.89     54.01 o
   5   2  11     2368.87     2379.71     70.64 o
   6   2  11     1633.16     1569.85     65.28 o
   7   2  11     1018.61     1096.74     71.71 o
   8   2  11     4401.81     4657.89    204.08 o
   9   2  11     1580.30     1813.19    213.21 o
  10   2  11      638.56      667.07     84.50 o
  -4   3  11     2250.08     2316.41    271.07 o
  -3   3  11      328.81      197.69    189.96 o
  -2   3  11      982.51     1095.18    122.44 o
  -1   3  11     2986.19     3061.29    164.47 o
   0   3  11     4012.45     4280.19    216.24 o
   1   3  11       56.45       19.23     47.84 o
   2   3  11     7542.55     7439.54    284.68 o
   3   3  11     5404.56     5618.22    106.36 o
   4   3  11     1920.01     1967.51     71.13 o
   5   3  11      189.05      172.34     42.70 o
   6   3  11     1816.21     1732.00     90.68 o
   7   3  11     6104.50     6031.74    182.42 o
   8   3  11      639.75      666.58     72.23 o
   9   3  11      692.30      734.74     82.38 o
  10   3  11     3729.27     3834.09    136.46 o
  -4   4  11     2528.05     2524.67    301.43 o
  -3   4  11     5931.37     6365.09    368.64 o
  -2   4  11     3270.94     3334.17    274.07 o
  -1   4  11      399.78      406.23    131.44 o
   0   4  11      317.45      341.37     56.67 o
   1   4  11     5609.77     5722.41    143.91 o
   2   4  11     4843.93     4835.12    138.54 o
   3   4  11       65.49       28.29     48.88 o
   4   4  11     3725.95     3785.50     88.55 o
   5   4  11     4114.84     4022.73     90.65 o
   6   4  11     1972.22     1964.96     77.96 o
   7   4  11        3.01        0.00     60.23 o
   8   4  11      378.40      516.13     73.87 o
   9   4  11     5653.28     5764.15    154.74 o
  10   4  11      486.84      570.44     84.96 o
  -3   5  11       93.77      120.10    200.74 o
  -1   5  11     4776.04     5290.41    335.15 o
   0   5  11     2453.48     2537.76    246.29 o
   1   5  11      387.89      330.70     59.63 o
   2   5  11      584.83      607.68     59.75 o
   3   5  11     4722.57     4819.04    130.01 o
   4   5  11     1871.65     1844.69     75.80 o
   5   5  11      321.78      335.88     53.38 o
   6   5  11     4876.33     4811.15    173.16 o
   7   5  11     3022.33     3001.37    192.14 o
   8   5  11      913.50      857.26     87.15 o
   9   5  11       20.40       32.22     74.61 o
  10   5  11     1424.60     1618.28    112.79 o
  -3   6  11     3456.68     3408.39    243.80 o
  -2   6  11     2264.10     2236.58    202.24 o
  -1   6  11       75.64      116.24    140.60 o
   0   6  11     3162.29     3277.64    199.86 o
   1   6  11     7893.96     7926.76    250.45 o
   2   6  11     2596.59     2764.54     89.04 o
   3   6  11      458.19      384.57     50.32 o
   4   6  11      463.68      538.22     63.15 o
   5   6  11     7129.79     7152.06    204.03 o
   6   6  11     1301.60     1177.67     80.02 o
   7   6  11      406.24      450.59     68.18 o
   8   6  11     3118.66     3119.60    128.38 o
   9   6  11     3918.41     4003.51    143.11 o
  10   6  11     1022.94     1140.87    107.77 o
  -2   7  11       24.25       38.11    148.60 o
  -1   7  11     3805.25     3751.60    225.84 o
   0   7  11     2900.85     2909.35    199.51 o
   1   7  11       11.83       62.39     89.11 o
   2   7  11     3126.65     3334.42    134.25 o
   3   7  11     4866.52     4841.35    161.67 o
   4   7  11     2740.45     2722.21     94.59 o
   5   7  11      162.56      143.92     58.34 o
   6   7  11      576.36      590.60     67.13 o
   7   7  11     3878.90     3838.35    118.23 o
   8   7  11     1459.69     1615.08    109.68 o
   9   7  11      401.68      448.47     93.80 o
  -1   8  11      694.52      473.84    169.60 o
   0   8  11      169.97       44.00    149.14 o
   1   8  11     2604.07     2939.71    153.13 o
   2   8  11     3213.92     3604.52    280.41 o
   3   8  11        2.88       70.29     89.80 o
   4   8  11     3560.17     3403.01    225.72 o
   5   8  11     5270.88     5041.21    346.04 o
   6   8  11     1400.37     1364.35    101.16 o
   7   8  11       56.51       65.77     86.57 o
   8   8  11     1292.01     1143.33    144.80 o
   9   8  11     3079.13     2911.12    195.55 o
   0   9  11     2048.60     2342.16    291.27 o
   1   9  11      405.86      361.25    111.81 o
   2   9  11      605.55      660.47    113.52 o
   3   9  11     2166.66     2084.48    127.79 o
   4   9  11     3536.27     3536.97    147.82 o
   5   9  11        8.65       33.60     84.69 o
   6   9  11     2237.54     2144.77    142.39 o
   7   9  11     4107.88     4062.28    205.33 o
   8   9  11      962.46      722.68    124.99 o
   2  10  11     1871.12     1933.02    139.78 o
   3  10  11      323.12      301.96    106.38 o
   4  10  11      609.17      641.46    107.17 o
   5  10  11     4109.88     4055.54    271.24 o
   6  10  11     2273.26     2148.48    130.75 o
   0  -5  12     2601.76     2552.79    160.71 o
   1  -5  12     3912.82     3971.67    178.76 o
   2  -5  12     1276.06     1189.05    125.58 o
   3  -5  12        8.06       31.78    138.85 o
  -2  -4  12      234.64      203.98    121.02 o
  -1  -4  12     2926.47     3033.98    335.85 o
   0  -4  12     1803.45     1902.94    206.84 o
   1  -4  12        3.36        4.19     97.56 o
   2  -4  12     2178.14     2355.44    143.29 o
   3  -4  12     2863.81     2962.17    192.58 o
   4  -4  12     1876.74     1907.11    179.24 o
   5  -4  12        5.31        0.00    129.72 o
  -3  -3  12     2221.15     2314.33    140.41 o
  -2  -3  12     2493.47     2478.21    159.72 o
  -1  -3  12        0.85        0.00    133.31 o
   0  -3  12     1280.93     1355.17    163.01 o
   1  -3  12     1399.31     1440.47    119.49 o
   2  -3  12     1799.77     1640.86    119.36 o
   3  -3  12       21.30        8.84     79.47 o
   4  -3  12     4584.37     4498.43    220.01 o
   5  -3  12     2599.86     2799.57    186.08 o
   6  -3  12     1113.86     1002.49    149.46 o
  -3  -2  12      307.85      264.28     89.34 o
  -2  -2  12     1786.59     1748.34    119.46 o
  -1  -2  12     5059.44     5433.89    228.29 o
   0  -2  12     2678.30     2636.34    133.70 o
   1  -2  12       27.17        0.00     79.79 o
   2  -2  12     1438.35     1316.88    110.33 o
   3  -2  12     2728.24     2767.27    134.10 o
   4  -2  12     1941.26     1997.99    157.66 o
   5  -2  12       78.40      142.98    115.16 o
   6  -2  12     3473.30     3416.73    207.36 o
   7  -2  12     4191.04     4158.92    227.49 o
  -3  -1  12     1983.62     1979.47    159.56 o
  -2  -1  12     2424.89     2490.62    125.12 o
  -1  -1  12       69.63       91.96     77.44 o
   0  -1  12     2808.75     2975.49    131.18 o
   1  -1  12     4907.33     5039.85    158.39 o
   2  -1  12     3099.58     2993.21    132.75 o
   3  -1  12       66.59       63.40     75.18 o
   4  -1  12      718.61      605.58    118.51 o
   5  -1  12     2661.88     2913.91    171.28 o
   6  -1  12     1515.15     1619.64    155.10 o
   7  -1  12      231.32      296.80    136.40 o
   8  -1  12     3453.23     3115.87    204.26 o
  -4   0  12     2915.01     2827.64    245.87 o
  -3   0  12      207.27      174.93    113.82 o
  -2   0  12      386.25      357.22     74.83 o
  -1   0  12     3014.00     2969.82    125.19 o
   0   0  12     2341.25     2409.36    116.60 o
   1   0  12       24.73       13.39     65.69 o
   2   0  12     4983.27     4642.63    146.72 o
   3   0  12     6481.53     6558.70    168.88 o
   4   0  12     2723.15     2788.78    121.89 o
   5   0  12      102.61      168.78     98.55 o
   6   0  12      423.24      371.81    111.81 o
   7   0  12     2697.68     2489.62    175.52 o
   8   0  12     1255.08     1475.41    165.32 o
  -4   1  12     1254.29     1074.20    241.00 o
  -3   1  12     4702.64     4809.74    197.04 o
  -2   1  12     2505.04     2544.56    158.80 o
  -1   1  12      130.20       78.79     64.92 o
   0   1  12      709.35      634.41     78.08 o
   1   1  12     2766.81     2600.15    113.53 o
   2   1  12     3407.68     3631.07    132.28 o
   3   1  12       23.53        0.00     68.23 o
   4   1  12     5036.46     5150.06    150.39 o
   5   1  12     4642.31     4914.54    196.28 o
   6   1  12     2246.55     2615.49    166.93 o
   7   1  12       44.29      149.79    108.65 o
   8   1  12     1070.84      908.14    142.59 o
   9   1  12     1730.42     1856.30    179.07 o
  -3   2  12      385.47      436.37    211.89 o
  -2   2  12     1698.77     1553.45    137.80 o
  -1   2  12     6870.96     6835.10    238.86 o
   0   2  12     3552.04     3616.32    191.09 o
   1   2  12       99.96      108.19     66.09 o
   2   2  12     1715.54     1703.40    134.36 o
   3   2  12     4301.72     4402.18    139.43 o
   4   2  12     3375.65     3306.40    128.02 o
   5   2  12       27.25       40.27     93.56 o
   6   2  12     4143.01     4110.20    234.45 o
   7   2  12     4014.71     4360.36    206.03 o
   8   2  12     2599.03     2673.16    183.93 o
   9   2  12      104.82      130.66    120.42 o
  -3   3  12     1942.79     2113.80    282.93 o
  -2   3  12     3618.23     3585.54    174.19 o
  -1   3  12      339.96      283.94    105.23 o
   0   3  12     2426.69     2443.33    106.71 o
   1   3  12     3782.19     3676.98    219.24 o
   2   3  12     7783.50     7390.95    422.94 o
   3   3  12      170.62      234.33     51.19 o
   4   3  12      607.89      564.11     54.16 o
   5   3  12     2877.94     2952.76     85.54 o
   6   3  12     2473.91     2424.79    102.15 o
   7   3  12       16.98       35.69     56.48 o
   8   3  12     3962.40     3922.62    122.00 o
   9   3  12     1365.86     1504.62    221.33 o
  -3   4  12      320.44      119.25    206.70 o
  -2   4  12      715.81      764.51    218.79 o
  -1   4  12     3039.63     3156.93    161.57 o
   0   4  12     2438.90     2540.79     96.37 o
   1   4  12      257.09      282.73     58.92 o
   2   4  12     6224.59     6082.17    252.16 o
   3   4  12     4571.79     4586.97    158.28 o
   4   4  12     4816.42     4723.75    100.45 o
   5   4  12      229.12      210.26     50.14 o
   6   4  12      634.84      589.79     61.97 o
   7   4  12     3273.74     3242.77    171.11 o
   8   4  12     1069.12     1051.13     87.17 o
   9   4  12       40.49       39.75     73.09 o
  -2   5  12     5232.66     5399.15    372.11 o
  -1   5  12      386.92      321.27    193.30 o
   0   5  12      264.16      350.02    183.57 o
   1   5  12     3929.36     3894.46    129.13 o
   2   5  12     4565.56     4489.89    118.43 o
   3   5  12      261.35      231.38     54.97 o
   4   5  12     3073.03     3147.63     93.64 o
   5   5  12     8486.20     8417.99    134.87 o
   6   5  12     3541.88     3464.91    119.19 o
   7   5  12      147.09      153.88     67.63 o
   8   5  12      266.44      296.66     78.55 o
   9   5  12     2075.60     2284.71    117.65 o
  -2   6  12      680.85      666.42    166.29 o
  -1   6  12     5203.62     5276.47    264.02 o
   0   6  12     4871.08     4927.25    499.52 o
   1   6  12      543.40      517.57     63.69 o
   2   6  12      628.45      564.36     56.37 o
   3   6  12     1751.50     1860.95     70.16 o
   4   6  12     3260.79     3394.08    149.46 o
   5   6  12      203.57      182.94     60.92 o
   6   6  12     2098.99     2178.11     96.63 o
   7   6  12     5725.70     5613.30    325.33 o
   8   6  12     1766.90     1744.61    108.76 o
   9   6  12       56.72       52.13     76.22 o
  -1   7  12     1045.76     1024.06    180.67 o
   0   7  12      796.75      795.79    162.62 o
   1   7  12     6956.53     7308.31    384.53 o
   2   7  12     4429.39     4498.69    171.62 o
   3   7  12      424.71      416.05     67.91 o
   4   7  12      589.58      578.45     69.12 o
   5   7  12     3838.80     3816.34    135.64 o
   6   7  12     2148.11     2198.35    158.59 o
   7   7  12       47.57       34.69     69.86 o
   8   7  12     2610.19     2694.45    131.60 o
   9   7  12     3636.92     3806.99    219.87 o
   0   8  12     2874.94     2871.30    212.31 o
   1   8  12      890.19      956.61    118.73 o
   2   8  12     1269.55     1170.05    117.16 o
   3   8  12     4583.42     4484.72    203.72 o
   4   8  12     4243.79     4100.99    217.83 o
   5   8  12      424.63      391.13     87.32 o
   6   8  12      154.09      239.09     76.19 o
   7   8  12     2844.74     2702.02    277.82 o
   8   8  12     2203.05     2355.68    182.91 o
   2   9  12     3972.45     4300.53    174.10 o
   3   9  12      400.81      366.64    105.76 o
   4   9  12     1953.05     2069.93    131.11 o
   5   9  12     5397.19     4962.37    233.25 o
   6   9  12     2854.93     2790.42    274.48 o
   7   9  12      330.97      356.27    107.49 o
   1  -4  13     3456.51     3363.56    167.95 o
   2  -4  13     1367.79     1474.75    142.03 o
   3  -4  13        0.95       34.09    124.40 o
  -1  -3  13     4139.62     4246.12    174.25 o
   0  -3  13     2624.96     2668.88    152.75 o
   1  -3  13      461.03      442.93    108.50 o
   2  -3  13      668.08      600.83    101.09 o
   3  -3  13     4185.78     4296.99    218.40 o
   4  -3  13     1900.91     1742.48    171.46 o
   5  -3  13       21.59        5.08    131.40 o
  -2  -2  13     2799.74     2601.01    241.18 o
  -1  -2  13       94.12       52.14     91.44 o
   0  -2  13     1262.29     1107.72    112.13 o
   1  -2  13     1384.28     1409.42    117.92 o
   2  -2  13     3150.67     3168.17    245.53 o
   3  -2  13      302.32      300.05     89.72 o
   4  -2  13     1019.37     1238.73    152.64 o
   5  -2  13     4211.95     4257.88    219.94 o
   6  -2  13     1381.64     1304.79    164.75 o
  -2  -1  13      148.48      132.58     91.82 o
  -1  -1  13     4487.03     4552.64    159.94 o
   0  -1  13     3007.25     2990.01    161.22 o
   1  -1  13       42.75       42.95     81.35 o
   2  -1  13     2223.62     2123.82    123.90 o
   3  -1  13     2661.74     2805.68    135.14 o
   4  -1  13     2133.93     2470.10    167.00 o
   5  -1  13      244.59      246.63    113.93 o
   6  -1  13      757.51      692.25    134.31 o
   7  -1  13     3904.35     4449.14    232.47 o
  -2   0  13     2390.41     2324.61    257.54 o
  -1   0  13     1082.65     1094.46     99.72 o
   0   0  13      170.54      209.87     78.63 o
   1   0  13     3331.34     3349.72    173.95 o
   2   0  13     3804.09     3385.80    140.74 o
   3   0  13        6.90       66.48     76.61 o
   4   0  13     1841.90     1806.65    146.88 o
   5   0  13     4617.09     4372.56    208.60 o
   6   0  13     1380.69     1326.30    147.13 o
   7   0  13      180.55      230.50    119.60 o
   8   0  13     1610.28     1822.19    180.30 o
  -2   1  13      744.57      873.44    140.33 o
  -1   1  13     5782.34     5760.31    375.91 o
   0   1  13     2242.67     2435.71    119.08 o
   1   1  13     1020.08      982.54     96.27 o
   2   1  13      721.06      644.91    149.30 o
   3   1  13     4670.67     4813.84    296.21 o
   4   1  13     4373.34     4292.24    327.36 o
   5   1  13        5.96        2.63    102.27 o
   6   1  13      823.75      943.05    138.64 o
   7   1  13     3146.23     3366.36    205.63 o
   8   1  13     2142.45     1894.40    174.30 o
  -2   2  13     4025.20     3958.68    452.68 o
  -1   2  13      510.96      508.09    127.02 o
   0   2  13      883.43      920.13     88.92 o
   1   2  13     3039.05     2883.93    125.25 o
   2   2  13     2751.63     2622.53    123.90 o
   3   2  13      793.84      786.74     92.57 o
   4   2  13     1333.31     1319.77    102.52 o
   5   2  13     4833.84     4912.38    208.72 o
   6   2  13     3630.19     3477.61    185.10 o
   7   2  13        8.16       49.18    116.17 o
   8   2  13     1830.42     1913.26    175.56 o
  -2   3  13       85.28       52.52    118.83 o
  -1   3  13     3702.86     3740.32    176.87 o
   0   3  13     4588.56     4720.00    185.45 o
   1   3  13      183.84      188.36     74.45 o
   2   3  13     2355.45     2360.46    119.62 o
   3   3  13     3337.45     3530.95    137.61 o
   4   3  13     3014.90     3175.34    177.26 o
   5   3  13      616.91      620.62    114.79 o
   6   3  13     1213.26     1204.37    201.81 o
   7   3  13     6661.60     7077.08    256.71 o
   8   3  13     3663.80     4139.64    216.29 o
   9   3  13       24.38        0.00    124.34 o
  -2   4  13     3193.58     3545.86    343.63 o
  -1   4  13     1310.03     1273.13    136.48 o
   0   4  13       50.06       35.91     95.73 o
   1   4  13     3246.94     3308.55    102.12 o
   2   4  13     8989.75     9021.96    372.89 o
   3   4  13       98.28       72.00     54.90 o
   4   4  13     1723.18     1782.39     82.09 o
   5   4  13     2601.33     2506.50     91.07 o
   6   4  13     4220.82     4128.74    254.15 o
   7   4  13      564.97      564.28     86.99 o
   8   4  13      832.09      952.64    155.70 o
   9   4  13     2487.88     2925.62    204.21 o
  -1   5  13     1647.75     1577.70    265.16 o
   0   5  13     2895.84     2858.12    286.32 o
   1   5  13     1547.57     1568.15     74.68 o
   2   5  13      564.90      583.61     57.41 o
   3   5  13     3094.29     3234.48    120.80 o
   4   5  13     5213.82     5150.10    147.46 o
   5   5  13      199.63      172.40     59.65 o
   6   5  13     1745.20     1707.32    180.70 o
   7   5  13     2532.35     2763.71    216.31 o
   8   5  13     2438.16     2315.08    214.43 o
   9   5  13      354.43      407.31     85.35 o
   0   6  13      629.15      792.97    162.61 o
   1   6  13     3497.44     3138.67    145.12 o
   2   6  13     4261.37     4288.41    133.40 o
   3   6  13     1142.99     1181.55    118.61 o
   4   6  13      432.56      416.65     65.44 o
   5   6  13     6329.01     6385.78    129.87 o
   6   6  13     4578.76     4738.23    130.22 o
   7   6  13      288.35      254.06     78.38 o
   8   6  13      666.14      641.47     86.96 o
   0   7  13     4362.86     4437.22    261.63 o
   1   7  13      988.07     1034.89    119.67 o
   2   7  13      497.38      493.37     71.47 o
   3   7  13     2487.61     2411.17    162.15 o
   4   7  13     3516.23     3324.28    109.44 o
   5   7  13     1095.10     1076.21     81.87 o
   6   7  13      544.84      483.73     81.02 o
   7   7  13     4733.44     4604.07    154.32 o
   8   7  13     3760.85     4014.81    149.46 o
   2   8  13     4926.68     4615.13    174.03 o
   3   8  13     1040.03     1089.17    115.27 o
   4   8  13      395.81      269.87     92.24 o
   5   8  13     2859.94     2799.84    109.89 o
   6   8  13     2622.83     2737.09    195.30 o
   7   8  13      887.84      889.80     95.56 o
   0  -2  14     3306.82     3540.18    165.39 o
   1  -2  14      767.74      667.91    111.19 o
   2  -2  14       26.86       67.35     93.29 o
   3  -2  14     2271.56     2368.02    170.51 o
   4  -2  14     2193.98     2333.75    185.97 o
   0  -1  14     1122.98     1018.47    108.68 o
   1  -1  14     3952.60     4263.37    168.00 o
   2  -1  14     3463.36     3497.77    156.02 o
   3  -1  14      837.86      757.08    130.02 o
   4  -1  14       60.49       81.64    122.76 o
   5  -1  14     2844.35     2646.79    184.51 o
   6  -1  14     1891.94     1982.38    179.33 o
  -1   0  14     1717.48     1670.85    236.62 o
   0   0  14     3754.11     3776.96    150.57 o
   1   0  14      614.75      673.85    105.92 o
   2   0  14     1005.60      991.74    106.56 o
   3   0  14     4094.95     4209.95    162.24 o
   4   0  14     2728.08     2984.11    179.83 o
   5   0  14      810.09      941.36    147.10 o
   6   0  14       44.62       58.68    125.32 o
  -1   1  14     1712.49     1881.93    266.60 o
   0   1  14        2.29        0.00     74.54 o
   1   1  14     2392.48     2370.98    130.34 o
   2   1  14     2683.09     2755.49    186.53 o
   3   1  14      505.38      564.69     95.43 o
   4   1  14     1527.44     1490.01    146.83 o
   5   1  14     4076.21     4254.55    212.25 o
   6   1  14     1788.97     1953.42    168.13 o
   7   1  14      641.44      881.84    149.75 o
  -1   2  14     4149.77     3959.53    293.82 o
   0   2  14     3440.42     3363.18    349.92 o
   1   2  14     1875.58     1954.38    214.96 o
   2   2  14       39.21        8.12     75.37 o
   3   2  14     4381.63     4276.74    158.76 o
   4   2  14     2821.24     2993.66    173.48 o
   5   2  14      216.13      187.35    105.57 o
   6   2  14     1647.91     1692.02    158.97 o
   7   2  14     4312.98     3929.64    219.40 o
  -1   3  14     1344.54     1284.01    147.56 o
   0   3  14      360.12      325.97    113.39 o
   1   3  14     2873.35     2876.45    134.04 o
   2   3  14     4578.32     4610.27    159.03 o
   3   3  14     1985.47     2080.61    122.76 o
   4   3  14       13.54       19.89     79.76 o
   5   3  14     2199.52     2387.05    163.85 o
   6   3  14     3125.37     3465.37    197.27 o
   7   3  14      226.69      210.83    121.28 o
   8   3  14     1970.27     2196.15    186.81 o
   0   4  14     2225.52     2324.92    240.85 o
   1   4  14     1001.19     1008.85     82.97 o
   2   4  14      799.62      883.12    100.97 o
   3   4  14     4304.40     4413.95    157.39 o
   4   4  14     3632.79     4049.79    288.27 o
   5   4  14      910.54     1016.06    162.36 o
   6   4  14      179.22      201.81    115.72 o
   7   4  14     3252.78     3282.32    208.93 o
   8   4  14     2999.60     3307.85    219.37 o
   0   5  14      119.98        0.00    204.61 o
   1   5  14      934.16      877.75    212.84 o
   2   5  14     4538.88     4472.88    216.11 o
   3   5  14     1052.03     1031.15     75.74 o
   4   5  14      553.01      582.24     69.32 o
   5   5  14     3488.67     3530.86    237.80 o
   6   5  14     5683.59     5499.74    247.37 o
   7   5  14      773.05      616.94    148.98 o
   1   6  14     1313.37     1338.05    121.64 o
   2   6  14       35.74       20.87     55.18 o
   3   6  14     1282.00     1160.62     69.15 o
   4   6  14     3281.64     3373.87    153.94 o
   5   6  14     1011.00     1009.13     84.77 o
   6   6  14     1149.80     1147.58     89.88 o
   7   6  14     2732.51     2869.14    222.59 o
   2   7  14     2940.57     2888.78    147.94 o
   3   7  14     1773.09     1793.24    108.17 o
   4   7  14       87.01      120.63     67.07 o
   5   7  14     1911.77     1780.98    103.84 o
   6   7  14     4469.13     4203.77    214.12 o
   2   0  15     3882.02     3958.83    167.92 o
   3   0  15     1056.30     1244.55    147.07 o
   4   0  15        6.40        0.00    122.75 o
   1   1  15     1593.00     1517.72    122.91 o
   2   1  15       27.77       73.54     94.57 o
   3   1  15     4593.35     4629.76    425.99 o
   4   1  15     4773.02     4569.56    221.45 o
   5   1  15      984.61     1121.41    154.45 o
   1   2  15      762.04      811.41    102.32 o
   2   2  15      967.89     1034.05    108.07 o
   3   2  15     3159.39     3292.92    152.82 o
   4   2  15       61.87       12.13    104.92 o
   5   2  15     3376.95     3586.85    204.96 o
   6   2  15     3290.32     3346.23    208.81 o
   1   3  15     1243.30     1313.18    110.44 o
   2   3  15       33.47       30.37     86.28 o
   3   3  15     2885.30     2872.78    144.74 o
   4   3  15     1119.84     1186.88    138.26 o
   5   3  15     1894.71     2074.28    168.97 o
   6   3  15      201.47       90.30    116.24 o
   2   4  15     4764.41     4848.60    169.04 o
   3   4  15     2062.51     2204.66    133.10 o
   4   4  15      101.34      170.03    111.49 o
   5   4  15      914.26      927.54    113.44 o
   6   4  15     3001.01     3401.25    208.65 o
   2   5  15       28.93       60.37     66.60 o
   3   5  15     2485.29     2469.27    174.00 o
   4   5  15     2801.98     2832.53    181.91 o
   5   5  15     1548.62     1823.14    258.01 o
   6   5  15        3.19        0.00     90.85 o
   4   6  15       11.74       18.55     66.92 o
